# Supplementary material for: The Metabolic Impact of Two Different Parenteral Nutrition Lipid Emulsions in Children after Hematopoietic Stem Cell Transplantation: A Lipidomics Investigation
Source: Int J Mol Sci. 2022 Mar 27;23(7):3667. doi: 10.3390/ijms23073667 (PMC8998446; doi:10.3390/ijms23073667)
Supplement: Supplementary file 1 [file ijms-23-03667-s001.zip]

Archive with 3 entries (3 files):
- comite investigacion_NP.pdf
- Supplementary Figure S1.tif
- SupplementaryTablesJan2022.xlsx
