# Supplementary material for: The Metabolic Impact of Two Different Parenteral Nutrition Lipid Emulsions in Children after Hematopoietic Stem Cell Transplantation: A Lipidomics Investigation
Source: Int J Mol Sci. 2022 Mar 27;23(7):3667. doi: 10.3390/ijms23073667 (PMC8998446; doi:10.3390/ijms23073667)
Supplement: Supplementary file 1 [file ijms-23-03667-s001.zip › SupplementaryTablesJan2022.xlsx]

## Sheet: Table 1
Supplementary Table S1. Pathways enriched according to the mummichog algorithm in MetaboAnalyst
	Total_Size	Hits	Sig_Hits	Mummichog_Pvals	GSEA_Pvals	Combined_Pvals		Direction
PC	113	113	42	0	0.01754	0		Increased over time
PS	21	21	14	0	0.09615	0		Increased over time
O-PE	44	44	20	4e-05	0.01961	1e-05		Increased over time
O-PC	62	62	24	0.00015	0.01961	4e-05		Decreased over time
PE	90	90	30	0.00049	0.01961	0.00012		Increased over time
SM	102	102	29	0.00962	0.01754	0.00164		Decreased over time
PE-Cer	100	100	28	0.01371	0.01695	0.00218		Decreased over time
Cer-1-P	66	66	20	0.01525	0.02128	0.00293		Decreased over time
O-PS	42	42	15	0.00697	0.06	0.00367		Increased over time
LPE	34	34	8	0.3117	0.02	0.03789		increased over time
Dicarboxylic acids	6	6	3	0.08672	0.102	0.05066		increased over time
EpETrE	1	1	1	0.1903	0.07273	0.07309
DiHOMEs	1	1	1	0.1903	0.09091	0.0875
HpOMEs	1	1	1	0.1903	0.09091	0.0875
Wax diesters	3	3	1	0.4696	0.05769	0.1248
MGDG	23	23	3	0.8446	0.04	0.1482
PI-Cer	17	17	6	0.08515	0.5192	0.1821
LPS	13	13	5	0.08181	0.7593	0.2347
PhytoCer	7	7	1	0.7731	0.08333	0.2411
Other Octadecanoids	20	20	3	0.7654	0.09434	0.262
1-deoxyCer	2	2	1	0.3446	0.2292	0.2795
LPC	36	36	8	0.3751	0.2115	0.2804
Retinoids	1	1	1	0.1903	0.4909	0.3149
N-acyl amines	11	11	1	0.9033	0.1404	0.3887
DAG	42	42	2	0.9987	0.1346	0.4042
PG	8	8	2	0.4685	0.3	0.4163
O-PG	17	17	3	0.6565	0.22	0.4239
PI	16	16	1	0.9669	0.1731	0.4666
O-PA	16	16	2	0.8399	0.2115	0.4846
N-acyl ethanolamines	8	8	1	0.8166	0.26	0.5413
Glucuronides	3	3	1	0.4696	0.4808	0.5618
DGDG	8	8	1	0.8166	0.28	0.566
HETE	4	4	1	0.5709	0.42	0.5822
LPG	7	7	1	0.7731	0.375	0.6489
Cer	18	18	4	0.4574	0.7843	0.7265
O-LPC	8	8	2	0.4685	0.7885	0.7373
Unsaturated Fatty Acids	40	40	3	0.9897	0.4314	0.7903
C20 isoprenoids	7	7	1	0.7731	0.5625	0.797
HODEs	4	4	1	0.5709	0.7692	0.8005
C19 steroids	11	11	2	0.65	0.7778	0.8504
DHCer	13	13	2	0.7413	0.7708	0.8912
Hydroxy Fatty Acids	70	70	5	0.999	0.5918	0.9019
LPA	11	11	1	0.9033	0.7778	0.9506
MAG	41	41	4	0.9689	0.76	0.9617
O-DAG	72	72	2	1	0.8113	0.981
TAG	51	51	3	0.9986	0.8163	0.9818
O-LPE	13	13	1	0.937	0.8958	0.9863
Saturated Fatty Acids	19	19	1	0.9826	0.9423	0.9972
Branched Fatty Acids	19	19	1	0.9826	1	0.9998

## Sheet: Table 2
Supplementary Table 2. Matched compounds during the MS-peaks to pathway annotation
Query.Mass	Matched.Compound	Matched.Form	Retention.Time	Mass.Diff	Empirical.Compound
351.217	(13E)-11a-Hydroxy-9,15-dioxoprost-13-enoic acid	M-H[-]	4.7	0.000997667	EC0001
397.222	(13E)-11a-Hydroxy-9,15-dioxoprost-13-enoic acid	M+HCOO[-]	5.2	0.000619134	EC0001
437.193	(13E)-11a-Hydroxy-9,15-dioxoprost-13-enoic acid	M+HCOOK[1+]	4.51	0.000250601	EC0001
437.193	(13E)-11a-Hydroxy-9,15-dioxoprost-13-enoic acid	M+HCOOK[1+]	4.25	5.06008e-05	EC0001
437.194	(13E)-11a-Hydroxy-9,15-dioxoprost-13-enoic acid	M+HCOOK[1+]	4.8	9.39923e-06	EC0001
249.186	(1R,2R)-3-Oxo-2-pentyl-cyclopentanehexanoic acid	M-H2O-H[-]	6.69	0.000269533	EC0002
249.186	(1S,2S)-3-Oxo-2-pentyl-cyclopentanehexanoic acid	M-H2O-H[-]	6.69	0.000269533	EC0002
275.201	(2'E,4'Z,8E)-Colneleic acid	M-H2O-H[-]	6.83	0.000418359	EC0003
407.294	(22E,24E)-1alpha,25-Dihydroxy-22,23,24,24a-tetradehydro-24a-homovitamin D3	M-H2O-H[-]	9.23	0.00112353	EC0004
247.17	(2E,6E,10R,11S)-10,11-Epoxy-3,7,11-trimethyltrideca-2,6-dienoic acid	M-H2O-H[-]	5.18	0.000518533	EC0005
429.373	(3beta,24R,24'R)-Fucosterol epoxide	M+H[1+]	10.6	7.46677e-06	EC0006
282.279	(8Z,d18:1) Sphingosine	M-H2O+H[1+]	7.68	0.000123533	EC0007
313.238	(9xi,10xi,12xi)-9,10-Dihydroxy-12-octadecenoic acid	M-H[-]	7.61	0.000533109	EC0008
275.201	(9Z,13S)-12,13-Epoxyoctadeca-9,11-dienoic acid	M-H2O-H[-]	6.83	0.000418533	EC0003
313.238	(9Z)-(7S,8S)-Dihydroxyoctadecenoic acid	M-H[-]	7.61	0.000533533	EC0008
253.217	(E)-6-Hexadecenoic acid	M-H[-]	7.59	0.000603737	EC0009
313.238	(E)-6-Hexadecenoic acid	M+CH3COO[-]	7.61	2.4796e-05	EC0009
253.217	(R)-2-Hydroxyhexadecanoic acid	M-H2O-H[-]	7.59	0.000568423	EC00010
271.227	(R)-2-Hydroxyhexadecanoic acid	M-H[-]	5.84	0.000468423	EC00011
271.227	(R)-2-Hydroxyhexadecanoic acid	M-H[-]	7.31	0.000378423	EC00010
253.217	(R)-3-Hydroxy-hexadecanoic acid	M-H2O-H[-]	7.59	0.000568423	EC00010
271.227	(R)-3-Hydroxy-hexadecanoic acid	M-H[-]	5.84	0.000468423	EC00011
271.227	(R)-3-Hydroxy-hexadecanoic acid	M-H[-]	7.31	0.000378423	EC00010
129.056	(R)-mevalonate	M-H2O-H[-]	0.5	0.000123533	EC00012
129.056	(R)-mevalonate	M-H2O-H[-]	7.66	2.35332e-05	EC00013
129.056	(R)-Pantoic acid	M-H2O-H[-]	0.5	0.000123533	EC00012
129.056	(R)-Pantoic acid	M-H2O-H[-]	7.66	2.35332e-05	EC00013
103.04	(S)-3-Hydroxyisobutyric acid	M-H[-]	7.67	3.23448e-05	EC00014
103.04	(S)-3-Hydroxyisobutyric acid	M-H[-]	3.58	4.23448e-05	EC00015
103.04	(S)-3-Hydroxyisobutyric acid	M-H[-]	0.41	0.000102345	EC00016
119.035	(S)-3-Hydroxyisobutyric acid	M-H+O[-]	0.34	0.000122345	EC00016
253.217	(Z)-13-Hexadecenoic acid	M-H[-]	7.59	0.000603737	EC0009
313.238	(Z)-13-Hexadecenoic acid	M+CH3COO[-]	7.61	2.4796e-05	EC0009
281.248	(Z)-13-Octadecenoic acid	M-H[-]	8.61	0.00110387	EC00017
281.248	(Z)-13-Octadecenoic acid	M-H[-]	10.4	0.000503868	EC00018
281.248	(Z)-13-Octadecenoic acid	M-H[-]	6.87	0.000403868	EC00019
297.243	(Z)-13-Octadecenoic acid	M-H+O[-]	6.71	0.000413868	EC00019
297.243	(Z)-13-Octadecenoic acid	M-H+O[-]	6.55	1.38682e-05	EC00019
297.244	(Z)-13-Octadecenoic acid	M-H+O[-]	10.38	8.61318e-05	EC00018
267.233	(Z)-9-Heptadecenoic acid	M-H[-]	8.08	0.000453801	EC00020
630.619	1-DeoxyCer(d18:0/22:0)	M+Na[1+]	14.57	0.00249353	EC00021
632.634	1-DeoxyCer(d18:1/24:1)	M+H[1+]	15.02	6.46677e-06	EC00022
551.504	1,2-DG(32:0)	M-H2O+H[1+]	16.64	0.000323533	EC00023
619.527	1,2-DG(34:0)	M+Na[1+]	14.28	0.000176467	EC00024
641.535	1,2-DG(34:0)	M+HCOO[-]	14.26	0.000945	EC00024
577.519	1,2-DG(34:1)	M-H2O+H[1+]	16.67	0.000223533	EC00025
577.519	1,2-DG(34:1)	M-H2O+H[1+]	13.55	0.000263533	EC00026
575.504	1,2-DG(34:2)	M-H2O+H[1+]	16.17	0.000123533	EC00027
575.504	1,2-DG(34:2)	M-H2O+H[1+]	16.44	0.000213533	EC00027
575.504	1,2-DG(34:2)	M-H2O+H[1+]	12.36	0.000220533	EC00028
607.566	1,2-DG(36:0)	M-H2O+H[1+]	14.76	2.35332e-05	EC00029
669.566	1,2-DG(36:0)	M+HCOO[-]	14.74	0.001345	EC00029
605.55	1,2-DG(36:1)	M-H2O+H[1+]	13.52	0.000123533	EC00030
605.551	1,2-DG(36:1)	M-H2O+H[1+]	14.68	0.000223533	EC00031
603.535	1,2-DG(36:2)	M-H2O+H[1+]	13.59	0.000123533	EC00032
603.535	1,2-DG(36:2)	M-H2O+H[1+]	16.71	0.000173533	EC00033
603.535	1,2-DG(36:2)	M-H2O+H[1+]	13.03	0.000193533	EC00034
601.519	1,2-DG(36:3)	M-H2O+H[1+]	16.46	0.000123533	EC00035
619.527	1,2-DG(36:3)	M+H[1+]	14.28	0.00247647	EC00036
641.511	1,2-DG(36:3)	M+Na[1+]	13.51	7.64668e-05	EC00037
599.504	1,2-DG(36:4)	M-H2O+H[1+]	12.36	0.000223533	EC00038
675.59	1,2-DG(38:0)	M+Na[1+]	15.21	0.000176467	EC00039
629.55	1,2-DG(38:3)	M-H2O+H[1+]	14.26	7.64668e-05	EC00040
627.535	1,2-DG(38:4)	M-H2O+H[1+]	13.04	0.000123533	EC00041
627.535	1,2-DG(38:4)	M-H2O+H[1+]	13.99	0.000153533	EC00042
623.504	1,2-DG(38:6)	M-H2O+H[1+]	12.2	0.000123533	EC00043
641.511	1,2-DG(38:6)	M+H[1+]	13.51	0.00247647	EC00044
675.59	1,2-DG(40:3)	M+H[1+]	15.21	0.00247647	EC00045
651.535	1,2-DG(40:6)	M-H2O+H[1+]	12.87	0.000323533	EC00046
667.53	1,2-DG(40:6)	M-H[-]	7.63	0.000223533	EC00047
691.529	1,2-DG(40:6)	M+Na[1+]	7.66	0.00142353	EC00047
551.504	1,3-DG(32:0)	M-H2O+H[1+]	16.64	0.000323533	EC00023
619.527	1,3-DG(34:0)	M+Na[1+]	14.28	0.000176467	EC00024
641.535	1,3-DG(34:0)	M+HCOO[-]	14.26	0.000945	EC00024
577.519	1,3-DG(34:1)	M-H2O+H[1+]	16.67	0.000223533	EC00025
577.519	1,3-DG(34:1)	M-H2O+H[1+]	13.55	0.000263533	EC00026
575.504	1,3-DG(34:2)	M-H2O+H[1+]	16.17	0.000123533	EC00027
575.504	1,3-DG(34:2)	M-H2O+H[1+]	16.44	0.000213533	EC00027
575.504	1,3-DG(34:2)	M-H2O+H[1+]	12.36	0.000220533	EC00028
607.566	1,3-DG(36:0)	M-H2O+H[1+]	14.76	2.35332e-05	EC00029
669.566	1,3-DG(36:0)	M+HCOO[-]	14.74	0.001345	EC00029
605.55	1,3-DG(36:1)	M-H2O+H[1+]	13.52	0.000123533	EC00030
605.551	1,3-DG(36:1)	M-H2O+H[1+]	14.68	0.000223533	EC00031
603.535	1,3-DG(36:2)	M-H2O+H[1+]	13.59	0.000123533	EC00032
603.535	1,3-DG(36:2)	M-H2O+H[1+]	16.71	0.000173533	EC00033
603.535	1,3-DG(36:2)	M-H2O+H[1+]	13.03	0.000193533	EC00034
601.519	1,3-DG(36:3)	M-H2O+H[1+]	16.46	0.000123533	EC00035
619.527	1,3-DG(36:3)	M+H[1+]	14.28	0.00247647	EC00036
641.511	1,3-DG(36:3)	M+Na[1+]	13.51	7.64668e-05	EC00037
599.504	1,3-DG(36:4)	M-H2O+H[1+]	12.36	0.000223533	EC00038
675.59	1,3-DG(38:0)	M+Na[1+]	15.21	0.000176467	EC00039
629.55	1,3-DG(38:3)	M-H2O+H[1+]	14.26	7.64668e-05	EC00040
627.535	1,3-DG(38:4)	M-H2O+H[1+]	13.04	0.000123533	EC00041
627.535	1,3-DG(38:4)	M-H2O+H[1+]	13.99	0.000153533	EC00042
623.504	1,3-DG(38:6)	M-H2O+H[1+]	12.2	0.000123533	EC00043
641.511	1,3-DG(38:6)	M+H[1+]	13.51	0.00247647	EC00044
651.535	1,3-DG(40:6)	M-H2O+H[1+]	12.87	0.000323533	EC00046
667.53	1,3-DG(40:6)	M-H[-]	7.63	0.000223533	EC00047
691.529	1,3-DG(40:6)	M+Na[1+]	7.66	0.00142353	EC00047
311.222	10-HpODE	M-H[-]	5.99	0.000823533	EC00048
313.238	10-HpOME	M-H[-]	7.61	0.000523533	EC0008
283.263	10-Methyl-heptadecanoic acid	M-H[-]	9.44	0.000854533	EC00049
283.264	10-Methyl-heptadecanoic acid	M-H[-]	14.74	0.000554533	EC00050
283.264	10-Methyl-heptadecanoic acid	M-H[-]	7.53	0.000354533	EC00051
319.24	10-Methyl-heptadecanoic acid	M+Cl[-]	9.44	3.1e-05	EC00049
269.248	10-Methyl-hexadecanoic acid	M-H[-]	8.78	0.000323533	EC00052
185.118	10-Oxodecanoic acid	M-H[-]	3.55	0.000123533	EC00053
351.217	10,11-Dihydro-Resolvin E1	M-H[-]	4.7	0.00102353	EC0001
397.222	10,11-Dihydro-Resolvin E1	M+HCOO[-]	5.2	0.000645	EC0001
437.193	10,11-Dihydro-Resolvin E1	M+HCOOK[1+]	4.51	0.000276467	EC0001
437.193	10,11-Dihydro-Resolvin E1	M+HCOOK[1+]	4.25	7.64668e-05	EC0001
437.194	10,11-Dihydro-Resolvin E1	M+HCOOK[1+]	4.8	1.64668e-05	EC0001
277.217	10,12,15-Octadecatrienoic acid	M-H[-]	7.31	0.000723533	EC00054
277.217	10R-HODE	M-H2O-H[-]	7.31	0.000623533	EC00055
311.222	10R-HpODE	M-H[-]	5.99	0.000823533	EC00048
277.217	10S-HODE	M-H2O-H[-]	7.31	0.000623533	EC00055
311.222	10S-HpODE	M-H[-]	5.99	0.000823533	EC00048
313.238	10S-HpOME	M-H[-]	7.61	0.000523533	EC0008
267.233	10Z-Heptadecenoic acid	M-H[-]	8.08	0.000453801	EC00020
313.238	11-HpOME	M-H[-]	7.61	0.000523533	EC0008
253.217	11-Hydroxy palmitic acid	M-H2O-H[-]	7.59	0.000568423	EC00010
271.227	11-Hydroxy palmitic acid	M-H[-]	5.84	0.000468423	EC00011
271.227	11-Hydroxy palmitic acid	M-H[-]	7.31	0.000378423	EC00010
281.248	11-Hydroxystearic acid	M-H2O-H[-]	8.61	0.00106855	EC00056
281.248	11-Hydroxystearic acid	M-H2O-H[-]	10.4	0.000468552	EC00057
281.248	11-Hydroxystearic acid	M-H2O-H[-]	6.87	0.000368552	EC00058
299.259	11-Hydroxystearic acid	M-H[-]	7.93	0.000568552	EC00059
299.259	11-Hydroxystearic acid	M-H[-]	8.34	0.000478552	EC00056
299.259	11-Hydroxystearic acid	M-H[-]	6.74	0.000468552	EC00058
279.232	11-Octadecynoic acid	M-H[-]	7.89	0.000854533	EC00060
279.232	11-Octadecynoic acid	M-H[-]	5.88	0.000554533	EC00061
279.233	11-Octadecynoic acid	M-H[-]	6.33	0.000454533	EC00062
361.157	11-Octadecynoic acid	M+Br81[-]	6.22	0.000169	EC00062
301.216	11,12-EpETrE	M-H2O-H[-]	7.26	0.000723533	EC00063
311.222	11,12,13-TriHOME	M-H2O-H[-]	5.99	0.000723533	EC00064
301.216	11(R)-HETE	M-H2O-H[-]	7.26	0.000768423	EC00063
351.217	11b-PGE2	M-H[-]	4.7	0.000997667	EC0001
397.222	11b-PGE2	M+HCOO[-]	5.2	0.000619134	EC0001
437.193	11b-PGE2	M+HCOOK[1+]	4.51	0.000250601	EC0001
437.193	11b-PGE2	M+HCOOK[1+]	4.25	5.06008e-05	EC0001
437.194	11b-PGE2	M+HCOOK[1+]	4.8	9.39923e-06	EC0001
305.248	11R-HEDE	M-H2O-H[-]	8.23	0.000723533	EC00065
305.248	11R-HEDE	M-H2O-H[-]	8.5	0.000523533	EC00065
305.248	11R-HEDE	M-H2O-H[-]	6.62	0.000423533	EC00066
301.216	11R-HETE	M-H2O-H[-]	7.26	0.000723533	EC00063
313.238	11R-HpOME	M-H[-]	7.61	0.000523533	EC0008
301.216	11R,12S-EpETrE	M-H2O-H[-]	7.26	0.000723533	EC00063
305.248	11S-HEDE	M-H2O-H[-]	8.23	0.000723533	EC00065
305.248	11S-HEDE	M-H2O-H[-]	8.5	0.000523533	EC00065
305.248	11S-HEDE	M-H2O-H[-]	6.62	0.000423533	EC00066
301.216	11S-HETE	M-H2O-H[-]	7.26	0.000723533	EC00063
301.216	11S,12R-EpETrE	M-H2O-H[-]	7.26	0.000723533	EC00063
336.326	11Z-Eicosaenoyl-EA	M-H2O+H[1+]	8.86	0.000223533	EC00067
376.319	11Z-Eicosaenoyl-EA	M+Na[1+]	7.63	2.35332e-05	EC00068
432.247	11Z-Eicosaenoyl-EA	M+Br[-]	8.57	0.0008	EC00067
311.222	12-HpODE	M-H[-]	5.99	0.000823533	EC00048
277.217	12-Hydroxy-10-octadecynoic acid	M-H2O-H[-]	7.31	0.000669533	EC00055
281.248	12-Hydroxystearic acid	M-H2O-H[-]	8.61	0.00106855	EC00056
281.248	12-Hydroxystearic acid	M-H2O-H[-]	10.4	0.000468551	EC00057
281.248	12-Hydroxystearic acid	M-H2O-H[-]	6.87	0.000368551	EC00058
299.259	12-Hydroxystearic acid	M-H[-]	7.93	0.000568551	EC00059
299.259	12-Hydroxystearic acid	M-H[-]	8.34	0.000478551	EC00056
299.259	12-Hydroxystearic acid	M-H[-]	6.74	0.000468551	EC00058
413.266	12-Ketodeoxycholic acid	M+Na[1+]	9.19	1.38292e-05	EC00069
275.201	12-Oxo-9-octadecynoic acid	M-H2O-H[-]	6.83	0.000423533	EC0003
313.238	12,13-DHOME	M-H[-]	7.61	0.000533108	EC0008
311.222	12,13-DiHODE	M-H[-]	5.99	0.000783045	EC00048
277.217	12,13-EpOME(9)	M-H2O-H[-]	7.31	0.000669533	EC00055
413.266	12beta-Hydroxy-3-oxo-5beta-cholan-24-oic acid	M+Na[1+]	9.19	2.35332e-05	EC00069
301.216	12R-HETE	M-H2O-H[-]	7.26	0.000723533	EC00063
277.217	12R-HODE	M-H2O-H[-]	7.31	0.000623533	EC00055
301.216	12S-HETE	M-H2O-H[-]	7.26	0.000723533	EC00063
301.216	12S-hydroxy-5E,8Z,10Z,14Z-eicosatetraenoic acid	M-H2O-H[-]	7.26	0.000768423	EC00063
277.217	12S,13R-EpOME	M-H2O-H[-]	7.31	0.000623533	EC00055
279.232	12Z,15Z-Octadecadienoic acid	M-H[-]	7.89	0.000823533	EC00060
279.232	12Z,15Z-Octadecadienoic acid	M-H[-]	5.88	0.000523533	EC00061
279.233	12Z,15Z-Octadecadienoic acid	M-H[-]	6.33	0.000423533	EC00062
361.157	12Z,15Z-Octadecadienoic acid	M+Br81[-]	6.22	0.0002	EC00062
338.342	13-Docosenamide	M+H[1+]	9.58	7.64668e-05	EC00070
372.303	13-Docosenamide	M+Cl[-]	9.56	0.0004	EC00070
275.201	13-HOTE	M-H2O-H[-]	6.83	0.000418359	EC0003
281.248	13-Hydroxy stearic acid	M-H2O-H[-]	8.61	0.00106855	EC00056
281.248	13-Hydroxy stearic acid	M-H2O-H[-]	10.4	0.000468551	EC00057
281.248	13-Hydroxy stearic acid	M-H2O-H[-]	6.87	0.000368551	EC00058
299.259	13-Hydroxy stearic acid	M-H[-]	7.93	0.000568551	EC00059
299.259	13-Hydroxy stearic acid	M-H[-]	8.34	0.000478551	EC00056
299.259	13-Hydroxy stearic acid	M-H[-]	6.74	0.000468551	EC00058
337.31	13-Hydroxy-docosanoic acid	M-H2O-H[-]	10.55	0.000969533	EC00071
351.217	13,14-Dihydro-15-keto-PGD2	M-H[-]	4.7	0.000997667	EC0001
397.222	13,14-Dihydro-15-keto-PGD2	M+HCOO[-]	5.2	0.000619134	EC0001
437.193	13,14-Dihydro-15-keto-PGD2	M+HCOOK[1+]	4.51	0.000250601	EC0001
437.193	13,14-Dihydro-15-keto-PGD2	M+HCOOK[1+]	4.25	5.06008e-05	EC0001
437.194	13,14-Dihydro-15-keto-PGD2	M+HCOOK[1+]	4.8	9.39923e-06	EC0001
351.217	13,14-Dihydro-15-keto-PGE2	M-H[-]	4.7	0.000997667	EC0001
397.222	13,14-Dihydro-15-keto-PGE2	M+HCOO[-]	5.2	0.000619134	EC0001
437.193	13,14-Dihydro-15-keto-PGE2	M+HCOOK[1+]	4.51	0.000250601	EC0001
437.193	13,14-Dihydro-15-keto-PGE2	M+HCOOK[1+]	4.25	5.06008e-05	EC0001
437.194	13,14-Dihydro-15-keto-PGE2	M+HCOOK[1+]	4.8	9.39923e-06	EC0001
185.118	13,14-Dihydro-19R-hydroxy-PGE1	M-2H[2-]	3.55	0.000123533	EC00072
372.249	13,14-Dihydro-19R-hydroxy-PGE1	M(C13)-H[-]	3.54	0.00137647	EC00072
279.232	13E,17-Octadecadienoic acid	M-H[-]	7.89	0.000823533	EC00060
279.232	13E,17-Octadecadienoic acid	M-H[-]	5.88	0.000523533	EC00061
279.233	13E,17-Octadecadienoic acid	M-H[-]	6.33	0.000423533	EC00062
361.157	13E,17-Octadecadienoic acid	M+Br81[-]	6.22	0.0002	EC00062
277.217	13R-HODE	M-H2O-H[-]	7.31	0.000623533	EC00055
275.201	13S-HOTrE	M-H2O-H[-]	6.83	0.000423533	EC0003
275.201	13S-HOTrE(gamma)	M-H2O-H[-]	6.83	0.000423533	EC0003
277.217	13S-hydroxyoctadecadienoic acid	M-H2O-H[-]	7.31	0.000668423	EC00055
338.342	13Z-Docosenamide	M+H[1+]	9.58	7.64668e-05	EC00070
372.303	13Z-Docosenamide	M+Cl[-]	9.56	0.0004	EC00070
335.295	13Z,16Z-docosadienoic acid	M-H[-]	9.83	0.000654061	EC00073
311.222	14-HpODE	M-H[-]	5.99	0.000823533	EC00048
267.233	14-Methyl-8E-hexadecenoic acid	M-H[-]	8.08	0.000454533	EC00020
301.216	14,15-Epoxy-5,8,11-eicosatrienoic acid	M-H2O-H[-]	7.26	0.000768423	EC00063
301.216	14S,15R-EpETrE	M-H2O-H[-]	7.26	0.000723533	EC00063
397.368	15-Hydroxy-pentacosanoic acid	M-H[-]	9.76	0.000919533	EC00074
351.217	15-Keto-prostaglandin F2a	M-H[-]	4.7	0.000997667	EC0001
397.222	15-Keto-prostaglandin F2a	M+HCOO[-]	5.2	0.000619134	EC0001
437.193	15-Keto-prostaglandin F2a	M+HCOOK[1+]	4.51	0.000250601	EC0001
437.193	15-Keto-prostaglandin F2a	M+HCOOK[1+]	4.25	5.06008e-05	EC0001
437.194	15-Keto-prostaglandin F2a	M+HCOOK[1+]	4.8	9.39923e-06	EC0001
269.248	15-Methyl palmitic acid	M-H[-]	8.78	0.000303868	EC00052
311.222	15,16-DiHODE	M-H[-]	5.99	0.000783045	EC00048
275.201	15(16)-EpODE	M-H2O-H[-]	6.83	0.000418359	EC0003
301.216	15(S)-HETE	M-H2O-H[-]	7.26	0.000768423	EC00063
303.232	15(S)-Hydroxyeicosatrienoic acid	M-H2O-H[-]	7.84	0.000818487	EC00075
303.233	15(S)-Hydroxyeicosatrienoic acid	M-H2O-H[-]	6.36	0.000318487	EC00076
305.248	15R-HEDE	M-H2O-H[-]	8.23	0.000723533	EC00065
305.248	15R-HEDE	M-H2O-H[-]	8.5	0.000523533	EC00065
305.248	15R-HEDE	M-H2O-H[-]	6.62	0.000423533	EC00066
301.216	15R-hydroxy-5Z,8Z,11Z,13E-eicosatetraenoic acid	M-H2O-H[-]	7.26	0.000768423	EC00063
301.216	16(R)-HETE	M-H2O-H[-]	7.26	0.000768423	EC00063
301.216	17-HETE	M-H2O-H[-]	7.26	0.000768423	EC00063
305.248	17-Methyl-5alpha-androstane-11beta,17beta-diol	M-H[-]	8.23	0.000803533	EC00077
305.248	17-Methyl-5alpha-androstane-11beta,17beta-diol	M-H[-]	8.5	0.000603533	EC00077
305.248	17-Methyl-5alpha-androstane-11beta,17beta-diol	M-H[-]	6.62	0.000503533	EC00078
281.248	17-Octadecenoic acid	M-H[-]	8.61	0.00110453	EC00017
281.248	17-Octadecenoic acid	M-H[-]	10.4	0.000504533	EC00018
281.248	17-Octadecenoic acid	M-H[-]	6.87	0.000404533	EC00019
297.243	17-Octadecenoic acid	M-H+O[-]	6.71	0.000414533	EC00019
297.243	17-Octadecenoic acid	M-H+O[-]	6.55	1.45332e-05	EC00019
297.244	17-Octadecenoic acid	M-H+O[-]	10.38	8.54668e-05	EC00018
279.232	17-Oxo-octadecanoic acid	M-H2O-H[-]	7.89	0.000819533	EC00079
279.232	17-Oxo-octadecanoic acid	M-H2O-H[-]	5.88	0.000519533	EC00080
279.233	17-Oxo-octadecanoic acid	M-H2O-H[-]	6.33	0.000419533	EC00080
297.243	17-Oxo-octadecanoic acid	M-H[-]	8.15	0.000619533	EC00079
297.243	17-Oxo-octadecanoic acid	M-H[-]	6.18	0.000519533	EC00080
297.243	17-Oxo-octadecanoic acid	M-H[-]	6.71	0.000419533	EC00080
297.243	17-Oxo-octadecanoic acid	M-H[-]	6.55	1.95332e-05	EC00080
297.244	17-Oxo-octadecanoic acid	M-H[-]	10.38	8.04668e-05	EC00081
297.244	17-Oxo-octadecanoic acid	M-H[-]	7.62	0.000380467	EC00079
313.238	17-Oxo-octadecanoic acid	M-H+O[-]	7.61	0.000529533	EC00079
329.248	17beta-Hydroxy-4,4,17-trimethylandrost-5-en-3-one	M-H[-]	8.01	0.00100353	EC00082
329.248	17beta-Hydroxy-4,4,17-trimethylandrost-5-en-3-one	M-H[-]	8.3	0.000703533	EC00082
301.216	18-Hydroxy-5Z,8Z,11Z,14Z-eicosatetraenoic acid	M-H2O-H[-]	7.26	0.000768423	EC00063
313.238	18-Hydroxy-9S,10R-epoxy-stearic acid	M-H[-]	7.61	0.000534533	EC0008
279.232	19-HOME(9Z)	M-H2O-H[-]	7.89	0.000819533	EC00079
279.232	19-HOME(9Z)	M-H2O-H[-]	5.88	0.000519533	EC00080
279.233	19-HOME(9Z)	M-H2O-H[-]	6.33	0.000419533	EC00080
297.243	19-HOME(9Z)	M-H[-]	8.15	0.000619533	EC00079
297.243	19-HOME(9Z)	M-H[-]	6.18	0.000519533	EC00080
297.243	19-HOME(9Z)	M-H[-]	6.71	0.000419533	EC00080
297.243	19-HOME(9Z)	M-H[-]	6.55	1.95332e-05	EC00080
297.244	19-HOME(9Z)	M-H[-]	10.38	8.04668e-05	EC00081
297.244	19-HOME(9Z)	M-H[-]	7.62	0.000380467	EC00079
313.238	19-HOME(9Z)	M-H+O[-]	7.61	0.000529533	EC00079
295.264	19-Hydroxy-nonadecanoic acid	M-H2O-H[-]	9.1	0.000519533	EC00083
275.201	19-Noretiocholanolone	M-H[-]	6.83	0.000453673	EC00084
301.216	19(S)-HETE	M-H2O-H[-]	7.26	0.000768423	EC00063
351.217	19R-Hydroxy-PGE1	M-H2O-H[-]	4.7	0.000923533	EC00085
185.118	19R-Hydroxy-PGF1alpha	M-2H[2-]	3.55	0.000123533	EC00072
372.249	19R-Hydroxy-PGF1alpha	M(C13)-H[-]	3.54	0.00137647	EC00072
351.217	19R-Hydroxy-PGF2alpha	M-H2O-H[-]	4.7	0.000923533	EC00085
415.321	1alpha,18-Dihydroxyvitamin D3 / 1alpha,18-Dihydroxycholecalciferol	M-H[-]	6.9	0.000723533	EC00086
233.154	1alpha,25-Dihydroxy-11-(3-hydroxy-1-propynyl)-9,11-didehydrovitamin D3	M-2H[2-]	5.12	0.000523533	EC00087
233.154	1alpha,25-Dihydroxy-11-(3-hydroxy-1-propynyl)-9,11-didehydrovitamin D3	M-2H[2-]	6.64	0.000323533	EC00088
467.319	1alpha,25-Dihydroxy-11-(3-hydroxy-1-propynyl)-9,11-didehydrovitamin D3	M-H[-]	9.49	0.00217647	EC00089
445.331	1alpha,25-Dihydroxy-11beta-methoxyvitamin D3	M-H[-]	8.68	0.00112353	EC00090
445.331	1alpha,25-Dihydroxy-11beta-methoxyvitamin D3	M-H[-]	8.9	0.00102353	EC00090
447.332	1alpha,25-Dihydroxy-11beta-methoxyvitamin D3	M(Cl37)-H[-]	8.5	0.00197647	EC00090
429.3	1alpha,25-Dihydroxy-24-oxovitamin D3	M-H[-]	5.82	0.00102353	EC00091
445.331	1alpha,25-Dihydroxy-26,27-dimethyl-22-oxavitamin D3	M-H[-]	8.68	0.00112353	EC00090
445.331	1alpha,25-Dihydroxy-26,27-dimethyl-22-oxavitamin D3	M-H[-]	8.9	0.00102353	EC00090
447.332	1alpha,25-Dihydroxy-26,27-dimethyl-22-oxavitamin D3	M(Cl37)-H[-]	8.5	0.00197647	EC00090
517.388	1alpha,25-Dihydroxy-2beta-(5-hydroxypentoxy)vitamin D3	M-H[-]	7.54	0.00162353	EC00092
399.274	1alpha,25-Dihydroxy-3-deoxy-3-thiavitamin D3	M-H2O-H[-]	7.26	0.00127647	EC00093
417.285	1alpha,25-Dihydroxy-3-deoxy-3-thiavitamin D3	M-H[-]	6.1	0.00157647	EC00094
399.274	1beta,25-Dihydroxy-3-deoxy-3-thiavitamin D3	M-H2O-H[-]	7.26	0.00127647	EC00093
417.285	1beta,25-Dihydroxy-3-deoxy-3-thiavitamin D3	M-H[-]	6.1	0.00157647	EC00094
104.107	2-Amino-4-methylpentanoic acid	M-CO+H[1+]	0.3	5.46677e-06	EC00095
132.102	2-Amino-4-methylpentanoic acid	M+H[1+]	0.39	5.46677e-06	EC00095
131.071	2-Ethyl-2-Hydroxybutyric acid	M-H[-]	0.69	3.22168e-05	EC00096
117.056	2-Ethylhydracrylic acid	M-H[-]	0.47	1.77192e-05	EC00097
425.257	2-Glyceryl-PGE2	M-H[-]	7.17	0.00207647	EC00098
253.217	2-Hexyl-2-decenoic acid	M-H[-]	7.59	0.000604533	EC0009
313.238	2-Hexyl-2-decenoic acid	M+CH3COO[-]	7.61	2.4e-05	EC0009
275.201	2-HoTrE	M-H2O-H[-]	6.83	0.000423533	EC0003
117.056	2-Hydroxy-2-methylbutyric acid	M-H[-]	0.47	1.77192e-05	EC00097
117.056	2-Hydroxy-3-methylbutyric acid	M-H[-]	0.47	1.77192e-05	EC00097
131.071	2-Hydroxy-3-methylpentanoic acid	M-H[-]	0.69	3.22168e-05	EC00096
103.04	2-Hydroxybutyric acid	M-H[-]	7.67	3.23488e-05	EC00014
103.04	2-Hydroxybutyric acid	M-H[-]	3.58	4.23488e-05	EC00015
103.04	2-Hydroxybutyric acid	M-H[-]	0.41	0.000102349	EC00016
119.035	2-Hydroxybutyric acid	M-H+O[-]	0.34	0.000122349	EC00016
131.071	2-Hydroxycaproic acid	M-H[-]	0.69	3.22168e-05	EC00096
269.212	2-Hydroxyhexadecenoic acid	M-H[-]	5.71	0.000618533	EC00099
295.264	2-Hydroxynonadecanoic acid	M-H2O-H[-]	9.1	0.000519533	EC00083
311.222	2-Hydroxyoctadecadienoic acid	M-H[-]	5.99	0.000223533	EC00048
313.238	2-Hydroxyoctadecenoic acid	M-H[-]	7.61	2.35332e-05	EC0008
279.232	2-Hydroxyoleic acid	M-H2O-H[-]	7.89	0.000818533	EC00079
279.232	2-Hydroxyoleic acid	M-H2O-H[-]	5.88	0.000518533	EC00080
279.233	2-Hydroxyoleic acid	M-H2O-H[-]	6.33	0.000418533	EC00080
297.243	2-Hydroxyoleic acid	M-H[-]	8.15	0.000618533	EC00079
297.243	2-Hydroxyoleic acid	M-H[-]	6.18	0.000518533	EC00080
297.243	2-Hydroxyoleic acid	M-H[-]	6.71	0.000418533	EC00080
297.243	2-Hydroxyoleic acid	M-H[-]	6.55	1.85332e-05	EC00080
297.244	2-Hydroxyoleic acid	M-H[-]	10.38	8.14668e-05	EC00081
297.244	2-Hydroxyoleic acid	M-H[-]	7.62	0.000381467	EC00079
313.238	2-Hydroxyoleic acid	M-H+O[-]	7.61	0.000528533	EC00079
281.248	2-Hydroxystearic acid	M-H2O-H[-]	8.61	0.00106855	EC00056
281.248	2-Hydroxystearic acid	M-H2O-H[-]	10.4	0.000468552	EC00057
281.248	2-Hydroxystearic acid	M-H2O-H[-]	6.87	0.000368552	EC00058
299.259	2-Hydroxystearic acid	M-H[-]	7.93	0.000568552	EC00059
299.259	2-Hydroxystearic acid	M-H[-]	8.34	0.000478552	EC00056
299.259	2-Hydroxystearic acid	M-H[-]	6.74	0.000468552	EC00058
117.056	2-Hydroxyvaleric acid	M-H[-]	0.47	1.77192e-05	EC00097
129.056	2-Ketohexanoic acid	M-H[-]	0.5	0.000117719	EC000100
129.056	2-Ketohexanoic acid	M-H[-]	7.66	1.77192e-05	EC000101
459.201	2-Methoxy-estradiol-17b 3-glucuronide	M-H2O-H[-]	4.5	0.00160622	EC000102
459.201	2-Methoxy-estradiol-17b 3-glucuronide	M-H2O-H[-]	4.76	0.00130622	EC000102
267.233	2-Methoxyhexadecanoic acid	M-H2O-H[-]	8.08	0.000419533	EC000103
117.056	2-Methyl-3-hydroxybutyric acid	M-H[-]	0.47	1.77192e-05	EC00097
117.056	2-Methyl-3-hydroxypropanoic acid	M-H[-]	0.47	2.35332e-05	EC00097
129.056	2-Methyl-3-ketovaleric acid	M-H[-]	0.5	0.000117719	EC000100
129.056	2-Methyl-3-ketovaleric acid	M-H[-]	7.66	1.77192e-05	EC000101
185.118	2-Oxo capric acid	M-H[-]	3.55	0.000123533	EC00053
279.232	2-Oxo-octadecanoic acid	M-H2O-H[-]	7.89	0.000819533	EC00079
279.232	2-Oxo-octadecanoic acid	M-H2O-H[-]	5.88	0.000519533	EC00080
279.233	2-Oxo-octadecanoic acid	M-H2O-H[-]	6.33	0.000419533	EC00080
297.243	2-Oxo-octadecanoic acid	M-H[-]	8.15	0.000619533	EC00079
297.243	2-Oxo-octadecanoic acid	M-H[-]	6.18	0.000519533	EC00080
297.243	2-Oxo-octadecanoic acid	M-H[-]	6.71	0.000419533	EC00080
297.243	2-Oxo-octadecanoic acid	M-H[-]	6.55	1.95332e-05	EC00080
297.244	2-Oxo-octadecanoic acid	M-H[-]	10.38	8.04668e-05	EC00081
297.244	2-Oxo-octadecanoic acid	M-H[-]	7.62	0.000380467	EC00079
313.238	2-Oxo-octadecanoic acid	M-H+O[-]	7.61	0.000529533	EC00079
307.264	2-Oxophytanate	M-H2O-H[-]	8.84	0.000523533	EC000104
255.232	2-Propyl-tridecanoic acid	M-H[-]	8.36	0.000554533	EC000105
255.232	2-Propyl-tridecanoic acid	M-H[-]	7.68	0.000454533	EC000106
255.233	2-Propyl-tridecanoic acid	M-H[-]	6.47	0.000374533	EC000107
255.233	2-Propyl-tridecanoic acid	M-H[-]	10.41	0.000354533	EC000108
255.233	2-Propyl-tridecanoic acid	M-H[-]	6.64	0.000294533	EC000107
255.233	2-Propyl-tridecanoic acid	M-H[-]	8.7	0.000254533	EC000109
415.321	2,22,25-Trideoxyecdysone	M-H[-]	6.9	0.000769533	EC00086
129.056	2,3-Dihydroxy-3-methylvaleric acid	M-H2O-H[-]	0.5	0.000123533	EC00012
129.056	2,3-Dihydroxy-3-methylvaleric acid	M-H2O-H[-]	7.66	2.35332e-05	EC00013
119.035	2,4-Dihydroxybutanoic acid	M-H[-]	0.34	0.000117723	EC000110
135.03	2,4-Dihydroxybutanoic acid	M-H+O[-]	0.35	0.000107723	EC000110
255.232	2,4-Dimethyl-tetradecanoic acid	M-H[-]	8.36	0.000554533	EC000105
255.232	2,4-Dimethyl-tetradecanoic acid	M-H[-]	7.68	0.000454533	EC000106
255.233	2,4-Dimethyl-tetradecanoic acid	M-H[-]	6.47	0.000374533	EC000107
255.233	2,4-Dimethyl-tetradecanoic acid	M-H[-]	10.41	0.000354533	EC000108
255.233	2,4-Dimethyl-tetradecanoic acid	M-H[-]	6.64	0.000294533	EC000107
255.233	2,4-Dimethyl-tetradecanoic acid	M-H[-]	8.7	0.000254533	EC000109
337.31	2(R)-hydroxydocosanoic acid	M-H2O-H[-]	10.55	0.000968807	EC00071
309.279	2(R)-hydroxyicosanoic acid	M-H2O-H[-]	9.58	0.000568679	EC000111
305.248	20-HeDE	M-H2O-H[-]	8.23	0.000723533	EC00065
305.248	20-HeDE	M-H2O-H[-]	8.5	0.000523533	EC00065
305.248	20-HeDE	M-H2O-H[-]	6.62	0.000423533	EC00066
351.217	20-Hydroxy-leukotriene B4	M-H[-]	4.7	0.000997667	EC0001
397.222	20-Hydroxy-leukotriene B4	M+HCOO[-]	5.2	0.000619134	EC0001
437.193	20-Hydroxy-leukotriene B4	M+HCOOK[1+]	4.51	0.000250601	EC0001
437.193	20-Hydroxy-leukotriene B4	M+HCOOK[1+]	4.25	5.06008e-05	EC0001
437.194	20-Hydroxy-leukotriene B4	M+HCOOK[1+]	4.8	9.39923e-06	EC0001
351.217	20-Hydroxy-PGF2alpha	M-H2O-H[-]	4.7	0.000962353	EC00085
301.216	20-Hydroxyeicosatetraenoic acid	M-H2O-H[-]	7.26	0.000768423	EC00063
341.305	20-Oxoheneicosanoic acid	M+H[1+]	8.63	0.000123533	EC000112
411.399	24,25-Dihydrolanosterol	M-H2O+H[1+]	10.43	0.000107247	EC000113
429.373	25-Hydroxy-26,27-dimethylvitamin D3	M+H[1+]	10.6	2.35332e-05	EC0006
205.16	25-Hydroxyvitamin D2	M-2H[2-]	6.31	8.88592e-05	EC000114
293.175	25-Hydroxyvitamin D2 25-(beta-glucuronide)	M-2H[2-]	4.44	0.000732853	EC000115
411.384	26-Hydroxy-hexacosanoic acid	M-H[-]	10.21	0.000769533	EC000116
435.347	27-Deoxy-5b-cyprinol	M-H[-]	9.74	0.00138356	EC000117
303.232	2alpha-(Hydroxymethyl)-5alpha-androstane-3beta,17beta-diol	M-H2O-H[-]	7.84	0.000818533	EC00075
303.233	2alpha-(Hydroxymethyl)-5alpha-androstane-3beta,17beta-diol	M-H2O-H[-]	6.36	0.000318533	EC00076
301.216	2E,5Z,8Z,11Z,14Z-Eicosapentaenoic acid	M-H[-]	7.26	0.000804533	EC000118
275.201	2R-HOTrE	M-H2O-H[-]	6.83	0.000423533	EC0003
103.04	2R-Hydroxybutyric acid	M-H[-]	7.67	7.64668e-05	EC00014
103.04	2R-Hydroxybutyric acid	M-H[-]	3.58	8.64668e-05	EC00015
103.04	2R-Hydroxybutyric acid	M-H[-]	0.41	0.000146467	EC00016
119.035	2R-Hydroxybutyric acid	M-H+O[-]	0.34	0.000166467	EC00016
103.04	2S-Hydroxybutyric acid	M-H[-]	7.67	7.64668e-05	EC00014
103.04	2S-Hydroxybutyric acid	M-H[-]	3.58	8.64668e-05	EC00015
103.04	2S-Hydroxybutyric acid	M-H[-]	0.41	0.000146467	EC00016
119.035	2S-Hydroxybutyric acid	M-H+O[-]	0.34	0.000166467	EC00016
307.264	2Z,13E-Octadecadienyl acetate	M-H[-]	8.84	0.000554533	EC000119
181.05	3-(3-Hydroxyphenyl)-3-hydroxypropanoic acid	M-H[-]	0.42	0.000132341	EC000120
282.279	3-Dehydrosphinganine	M-H2O+H[1+]	7.68	9.41002e-05	EC0007
369.352	3-Deoxyvitamin D3	M+H[1+]	10.43	2.35332e-05	EC000121
369.352	3-Deoxyvitamin D3	M+H[1+]	16.23	0.000123533	EC000122
369.352	3-Deoxyvitamin D3	M+H[1+]	16.53	0.000183533	EC000122
337.31	3-Hydroxy behenic acid	M-H2O-H[-]	10.55	0.000969533	EC00071
281.248	3-Hydroxy stearic acid	M-H2O-H[-]	8.61	0.00106953	EC00056
281.248	3-Hydroxy stearic acid	M-H2O-H[-]	10.4	0.000469533	EC00057
281.248	3-Hydroxy stearic acid	M-H2O-H[-]	6.87	0.000369533	EC00058
299.259	3-Hydroxy stearic acid	M-H[-]	7.93	0.000569533	EC00059
299.259	3-Hydroxy stearic acid	M-H[-]	8.34	0.000479533	EC00056
299.259	3-Hydroxy stearic acid	M-H[-]	6.74	0.000469533	EC00058
117.056	3-Hydroxy-2-methyl-[R-(R,S)]-butanoic acid	M-H[-]	0.47	1.77192e-05	EC00097
161.046	3-Hydroxyadipic acid	M-H[-]	0.31	4.69632e-05	EC000123
253.217	3-hydroxyhexadecanoic acid	M-H2O-H[-]	7.59	0.000568423	EC00010
271.227	3-hydroxyhexadecanoic acid	M-H[-]	5.84	0.000468423	EC00011
271.227	3-hydroxyhexadecanoic acid	M-H[-]	7.31	0.000378423	EC00010
131.071	3-hydroxyhexanoic acid	M-H[-]	0.69	3.22208e-05	EC00096
131.071	3-Hydroxyhexanoic acid	M-H[-]	0.69	7.64668e-05	EC00096
309.279	3-hydroxyicosanoic Acid	M-H2O-H[-]	9.58	0.000568681	EC000111
117.056	3-Hydroxyisovaleric acid	M-H[-]	0.47	1.77192e-05	EC00097
161.046	3-Hydroxymethylglutaric acid	M-H[-]	0.31	4.69632e-05	EC000123
117.056	3-Hydroxyvaleric acid	M-H[-]	0.47	1.77192e-05	EC00097
310.31	3-Keto-C20 sphinganine	M-H2O+H[1+]	8.61	0.000123533	EC000124
413.266	3-Ketochenodeoxycholic acid	M+Na[1+]	9.19	1.25332e-05	EC00069
413.266	3-Ketodeoxycholic acid	M+Na[1+]	9.19	1.38292e-05	EC00069
355.264	3-Oxo-5beta-cholanate	M-H2O-H[-]	8.41	0.000718533	EC000125
409.368	3-Oxohexacosanoic acid	M-H[-]	9.61	0.00101953	EC000126
425.363	3-Oxohexacosanoic acid	M-H+O[-]	9.37	0.000929533	EC000126
269.212	3-Oxohexadecanoic acid	M-H[-]	5.71	0.000618359	EC00099
129.056	3-Oxohexanoic acid	M-H[-]	0.5	0.000117719	EC000100
129.056	3-Oxohexanoic acid	M-H[-]	7.66	1.77192e-05	EC000101
119.035	3,4-Dihydroxybutyric acid	M-H[-]	0.34	7.64668e-05	EC000110
135.03	3,4-Dihydroxybutyric acid	M-H+O[-]	0.35	6.64668e-05	EC000110
181.05	3,4-Dihydroxyhydrocinnamic acid	M-H[-]	0.42	0.000132341	EC000120
275.201	3,4-Dimethyl-5-pentyl-2-furanheptanoic acid	M-H2O-H[-]	6.83	0.000418359	EC0003
275.201	3,6-Octadecadiynoic acid	M-H[-]	6.83	0.000423533	EC00084
327.232	3,9,15-Docosatriynoic acid	M-H[-]	7.71	0.00115453	EC000127
327.232	3,9,15-Docosatriynoic acid	M-H[-]	6.3	0.000654533	EC000128
415.321	3a,7a,12a-Trihydroxy-5b-cholestan-26-al	M-H2O-H[-]	6.9	0.000733493	EC000129
397.204	3alpha-Hydroxy-5beta-pregnane-20-one sulfate	M-H[-]	3.19	0.00132353	EC000130
413.266	3alpha-Hydroxy-6-oxo-5beta-cholan-24-oic cid	M+Na[1+]	9.19	1.25332e-05	EC00069
415.321	3alpha,12alpha,25-Trihydroxy-5beta-cholestan-7-one	M-H2O-H[-]	6.9	0.000723533	EC000129
391.284	3alpha,4beta-Dihydroxy-5beta-cholan-24-oic acid	M-H[-]	5.49	0.00128453	EC000131
415.321	3alpha,7alpha-Dihydroxycoprostanic acid	M-H2O-H[-]	6.9	0.000733494	EC000129
355.264	3b-Hydroxy-5-cholenoic acid	M-H2O-H[-]	8.41	0.000718615	EC000125
391.284	3b,12a-Dihydroxy-5b-cholanoic acid	M-H[-]	5.49	0.0012833	EC000131
429.373	3beta-Hydroxy-4beta-methyl-5alpha-cholest-7-ene-4alpha-carbaldehyde	M+H[1+]	10.6	7.46677e-06	EC0006
355.264	3beta-Hydroxychol-4-en-24-oic acid	M-H2O-H[-]	8.41	0.000723533	EC000125
391.284	3beta,4beta-Dihydroxy-5beta-cholan-24-oic acid	M-H[-]	5.49	0.00132353	EC000131
415.321	3beta,7beta-Dihydroxy-5beta-cholestan-26-oic acid	M-H2O-H[-]	6.9	0.000734533	EC000129
311.295	3D,7D,11D-Phytanic acid	M-H[-]	10.45	0.000654057	EC000132
301.216	3R-HETE	M-H2O-H[-]	7.26	0.000723533	EC00063
103.04	4-Hydroxybutyric acid	M-H[-]	7.67	3.23448e-05	EC00014
103.04	4-Hydroxybutyric acid	M-H[-]	3.58	4.23448e-05	EC00015
103.04	4-Hydroxybutyric acid	M-H[-]	0.41	0.000102345	EC00016
119.035	4-Hydroxybutyric acid	M-H+O[-]	0.34	0.000122345	EC00016
269.212	4,12-Dihydroxyhexadecanoic acid	M-H2O-H[-]	5.71	0.000623533	EC000133
283.263	4,14-Dimethyl-hexadecanoic acid	M-H[-]	9.44	0.000854533	EC00049
283.264	4,14-Dimethyl-hexadecanoic acid	M-H[-]	14.74	0.000554533	EC00050
283.264	4,14-Dimethyl-hexadecanoic acid	M-H[-]	7.53	0.000354533	EC00051
319.24	4,14-Dimethyl-hexadecanoic acid	M+Cl[-]	9.44	3.1e-05	EC00049
331.264	4,7,10,13-Docosatetraenoic acid	M-H[-]	8.62	0.000754533	EC000134
331.264	4,7,10,13-Docosatetraenoic acid	M-H[-]	6.96	0.000654533	EC000135
249.186	4,7,10,13-Hexadecatetraenoic acid	M-H[-]	6.69	0.000323533	EC000136
227.201	4,8-Dimethyl-dodecanoic acid	M-H[-]	7.31	0.000353533	EC000137
227.201	4,8-Dimethyl-dodecanoic acid	M-H[-]	7.67	0.000303533	EC000138
355.264	4,8,12,15,19,21-Tetracosahexaenoic acid	M-H[-]	8.41	0.000723533	EC000139
429.373	4alpha-Formyl-4beta-methyl-5alpha-cholesta-8-en-3beta-ol	M+H[1+]	10.6	7.24677e-06	EC0006
303.232	4Z,7Z,10Z,13Z-Eicosatetraenoic acid	M-H[-]	7.84	0.000823533	EC000140
303.233	4Z,7Z,10Z,13Z-Eicosatetraenoic acid	M-H[-]	6.36	0.000323533	EC000141
301.216	5-HETE	M-H2O-H[-]	7.26	0.000768423	EC00063
131.071	5-Hydroxyhexanoic acid	M-H[-]	0.69	3.22168e-05	EC00096
117.056	5-Hydroxyvaleric acid	M-H[-]	0.47	1.77192e-05	EC00097
129.056	5-Keto-caproic acid	M-H[-]	0.5	0.000117719	EC000100
129.056	5-Keto-caproic acid	M-H[-]	7.66	1.77192e-05	EC000101
341.305	5-Oxo-heneicosanoic acid	M+H[1+]	8.63	7.75332e-05	EC000112
307.264	5,11-Eicosadienoic acid	M-H[-]	8.84	0.000554533	EC000119
301.216	5,6-Epoxy-8,11,14-eicosatrienoic acid	M-H2O-H[-]	7.26	0.000768423	EC00063
305.248	5,8,11-Eicosatrienoic acid	M-H[-]	8.23	0.000803865	EC00077
305.248	5,8,11-Eicosatrienoic acid	M-H[-]	8.5	0.000603865	EC00077
305.248	5,8,11-Eicosatrienoic acid	M-H[-]	6.62	0.000503865	EC00078
291.233	5a-Androstane-3b,17b-diol	M-H[-]	6.73	0.000453801	EC000142
369.352	5a-Cholest-8-en-3b-ol	M-H2O+H[1+]	10.43	5.74392e-05	EC000143
369.352	5a-Cholest-8-en-3b-ol	M-H2O+H[1+]	16.23	0.000157439	EC000144
369.352	5a-Cholest-8-en-3b-ol	M-H2O+H[1+]	16.53	0.000217439	EC000144
369.173	5a-Dihydrotestosterone sulfate	M-H[-]	3.32	0.00151829	EC000145
413.266	5alpha-Cholanic acid-3alpha-ol-6-one	M+Na[1+]	9.19	1.25332e-05	EC00069
359.295	5alpha-Cholanoic acid	M-H[-]	9.47	0.000823533	EC000146
369.352	5alpha-Cholestanone	M-H2O+H[1+]	10.43	5.74392e-05	EC000143
369.352	5alpha-Cholestanone	M-H2O+H[1+]	16.23	0.000157439	EC000144
369.352	5alpha-Cholestanone	M-H2O+H[1+]	16.53	0.000217439	EC000144
415.321	5alpha,6alpha-24S,25-Diepoxy-cholesterol	M-H[-]	6.9	0.000769533	EC00086
369.173	5beta-Androstan-3alpha-ol-17-one sulfate	M-H[-]	3.32	0.00152353	EC000145
359.295	5beta-Cholanoic acid	M-H[-]	9.47	0.000823533	EC000146
369.352	5beta-Cholestanone	M-H2O+H[1+]	10.43	5.74392e-05	EC000143
369.352	5beta-Cholestanone	M-H2O+H[1+]	16.23	0.000157439	EC000144
369.352	5beta-Cholestanone	M-H2O+H[1+]	16.53	0.000217439	EC000144
265.147	5beta-Cyprinol sulfate	M-2H[2-]	5.62	0.000681866	EC000147
301.216	5R-HETE	M-H2O-H[-]	7.26	0.000723533	EC00063
301.216	5R,6S-EpETrE	M-H2O-H[-]	7.26	0.000723533	EC00063
425.215	5S-HETE di-endoperoxide	M+Na[1+]	6.36	0.000152533	EC000148
303.232	5S-HETrE	M-H2O-H[-]	7.84	0.000823533	EC00075
303.233	5S-HETrE	M-H2O-H[-]	6.36	0.000323533	EC00076
301.216	5S,6R-EpETrE	M-H2O-H[-]	7.26	0.000723533	EC00063
313.238	5S,8R-DiHOME	M-H[-]	7.61	0.000523533	EC0008
449.363	6-Deoxocastasterone	M-H[-]	9.28	0.000633621	EC000149
277.217	6-HODE	M-H2O-H[-]	7.31	0.000623533	EC00055
131.071	6-Hydroxyhexanoic acid	M-H[-]	0.69	3.22168e-05	EC00096
351.217	6-Keto-prostaglandin F1a	M-H2O-H[-]	4.7	0.000962353	EC00085
413.266	6-Ketolithocholic acid	M+Na[1+]	9.19	1.25332e-05	EC00069
599.319	6-O-(1-O-Stearoyl-sn-glycero-3-phosphono)-1D-myo-inositol	M-H[-]	7.72	0.00148753	EC000150
281.248	6-Octadecylenic acid	M-H[-]	8.61	0.00112353	EC00017
281.248	6-Octadecylenic acid	M-H[-]	10.4	0.000523533	EC00018
281.248	6-Octadecylenic acid	M-H[-]	6.87	0.000423533	EC00019
297.243	6-Octadecylenic acid	M-H+O[-]	6.71	0.000433533	EC00019
297.243	6-Octadecylenic acid	M-H+O[-]	6.55	3.35332e-05	EC00019
297.244	6-Octadecylenic acid	M-H+O[-]	10.38	6.64668e-05	EC00018
249.186	6,9,12-hexadecatrienoic acid	M-H[-]	6.69	0.000323533	EC000136
447.347	6alpha-Hydroxycastasterone	M-H2O-H[-]	9.23	0.000523533	EC000151
279.232	6E,9E-Octadecadienoic acid	M-H[-]	7.89	0.000854533	EC00060
279.232	6E,9E-Octadecadienoic acid	M-H[-]	5.88	0.000554533	EC00061
279.233	6E,9E-Octadecadienoic acid	M-H[-]	6.33	0.000454533	EC00062
361.157	6E,9E-Octadecadienoic acid	M+Br81[-]	6.22	0.000169	EC00062
269.212	7-Keto palmitic acid	M-H[-]	5.71	0.000619533	EC00099
279.232	7-Keto-stearic acid	M-H2O-H[-]	7.89	0.000819533	EC00079
279.232	7-Keto-stearic acid	M-H2O-H[-]	5.88	0.000519533	EC00080
279.233	7-Keto-stearic acid	M-H2O-H[-]	6.33	0.000419533	EC00080
297.243	7-Keto-stearic acid	M-H[-]	8.15	0.000619533	EC00079
297.243	7-Keto-stearic acid	M-H[-]	6.18	0.000519533	EC00080
297.243	7-Keto-stearic acid	M-H[-]	6.71	0.000419533	EC00080
297.243	7-Keto-stearic acid	M-H[-]	6.55	1.95332e-05	EC00080
297.244	7-Keto-stearic acid	M-H[-]	10.38	8.04668e-05	EC00081
297.244	7-Keto-stearic acid	M-H[-]	7.62	0.000380467	EC00079
313.238	7-Keto-stearic acid	M-H+O[-]	7.61	0.000529533	EC00079
249.186	7,10,13-Hexadecatrienoic acid	M-H[-]	6.69	0.000303533	EC000136
305.248	7,11,14-Eicosatrienoic acid	M-H[-]	8.23	0.000804533	EC00077
305.248	7,11,14-Eicosatrienoic acid	M-H[-]	8.5	0.000604533	EC00077
305.248	7,11,14-Eicosatrienoic acid	M-H[-]	6.62	0.000504533	EC00078
297.243	7,8-Dihydroxy stearic acid	M-H2O-H[-]	8.15	0.000623533	EC000152
297.243	7,8-Dihydroxy stearic acid	M-H2O-H[-]	6.18	0.000523533	EC000153
297.243	7,8-Dihydroxy stearic acid	M-H2O-H[-]	6.71	0.000423533	EC000154
297.243	7,8-Dihydroxy stearic acid	M-H2O-H[-]	6.55	2.35332e-05	EC000154
297.244	7,8-Dihydroxy stearic acid	M-H2O-H[-]	10.38	7.64668e-05	EC000155
297.244	7,8-Dihydroxy stearic acid	M-H2O-H[-]	7.62	0.000376467	EC000156
315.253	7,8-Dihydroxy stearic acid	M-H[-]	5.67	0.000923533	EC000157
375.274	7,8-Dihydroxy stearic acid	M+CH3COO[-]	7.68	0.000795	EC000156
391.284	7a,12b-dihydroxy-5b-Cholan-24-oic acid	M-H[-]	5.49	0.0012833	EC000131
429.3	7alpha-Hydroxy-3-oxo-4-cholestenoate	M-H[-]	5.82	0.00103337	EC00091
313.238	7S,10S-diHOME	M-H[-]	7.61	0.000523533	EC0008
311.222	7S,8S-DiHODE	M-H[-]	5.99	0.000823533	EC00048
343.139	8-Epiiridotrial glucoside	M-H[-]	0.89	0.000943533	EC000158
359.134	8-Epiiridotrial glucoside	M-H+O[-]	1.07	0.00105353	EC000158
301.216	8-HETE	M-H2O-H[-]	7.26	0.000768423	EC00063
313.238	8-HpOME	M-H[-]	7.61	0.000523533	EC0008
301.216	8-hydroxy-5Z,9E,11Z,14Z-eicosatetraenoic acid	M-H2O-H[-]	7.26	0.000768423	EC00063
275.201	8,10-Octadecadiynoic acid	M-H[-]	6.83	0.000453533	EC00084
327.232	8,11,14-Docosatriynoic acid	M-H[-]	7.71	0.00115453	EC000127
327.232	8,11,14-Docosatriynoic acid	M-H[-]	6.3	0.000654533	EC000128
305.248	8,11,14-Eicosatrienoic acid	M-H[-]	8.23	0.000803865	EC00077
305.248	8,11,14-Eicosatrienoic acid	M-H[-]	8.5	0.000603865	EC00077
305.248	8,11,14-Eicosatrienoic acid	M-H[-]	6.62	0.000503865	EC00078
331.264	8,12,16,19-Docosatetraenoic acid	M-H[-]	8.62	0.000754533	EC000134
331.264	8,12,16,19-Docosatetraenoic acid	M-H[-]	6.96	0.000654533	EC000135
311.222	8,13-DiHODE	M-H[-]	5.99	0.000823533	EC00048
301.216	8,9-Epoxyeicosatrienoic acid	M-H2O-H[-]	7.26	0.000768423	EC00063
301.216	8(9)-EpETrE	M-H2O-H[-]	7.26	0.000723533	EC00063
311.222	8(R)-Hydroperoxylinoleic acid	M-H[-]	5.99	0.000783045	EC00048
301.216	8R-HETE	M-H2O-H[-]	7.26	0.000723533	EC00063
277.217	8R-HODE	M-H2O-H[-]	7.31	0.000623533	EC00055
313.238	8R-HpOME	M-H[-]	7.61	0.000523533	EC0008
311.222	8R,11S-DiHODE	M-H[-]	5.99	0.000823533	EC00048
313.238	8R,11S-DiHOME	M-H[-]	7.61	0.000523533	EC0008
301.216	8R,9S-EpETrE	M-H2O-H[-]	7.26	0.000723533	EC00063
303.232	8S-HETrE	M-H2O-H[-]	7.84	0.000823533	EC00075
303.233	8S-HETrE	M-H2O-H[-]	6.36	0.000323533	EC00076
277.217	8S-HODE	M-H2O-H[-]	7.31	0.000623533	EC00055
301.216	8S,9R-EpETrE	M-H2O-H[-]	7.26	0.000723533	EC00063
267.233	8Z-Heptadecenoic acid	M-H[-]	8.08	0.000423533	EC00020
301.216	9-HETE	M-H2O-H[-]	7.26	0.000768423	EC00063
277.217	9-HODE	M-H2O-H[-]	7.31	0.000668423	EC00055
275.201	9-HOTE	M-H2O-H[-]	6.83	0.000418359	EC0003
275.201	9-HOTrE	M-H2O-H[-]	6.83	0.000423533	EC0003
313.238	9-HpOME	M-H[-]	7.61	0.000523533	EC0008
311.222	9-Hydroxy-12-oxo-10-octadecenoic acid	M-H[-]	5.99	0.000823533	EC00048
275.201	9-OxoODE	M-H2O-H[-]	6.83	0.000418359	EC0003
313.238	9,10-DHOME	M-H[-]	7.61	0.000533108	EC0008
311.222	9,10-DiHODE	M-H[-]	5.99	0.000783045	EC00048
269.212	9,10-Dihydroxyhexadecanoic acid	M-H2O-H[-]	5.71	0.000584533	EC000133
297.243	9,10-Dihydroxystearic acid	M-H2O-H[-]	8.15	0.000584533	EC000152
297.243	9,10-Dihydroxystearic acid	M-H2O-H[-]	6.18	0.000484533	EC000153
297.243	9,10-Dihydroxystearic acid	M-H2O-H[-]	6.71	0.000384533	EC000154
297.243	9,10-Dihydroxystearic acid	M-H2O-H[-]	6.55	1.54668e-05	EC000154
297.244	9,10-Dihydroxystearic acid	M-H2O-H[-]	10.38	0.000115467	EC000155
297.244	9,10-Dihydroxystearic acid	M-H2O-H[-]	7.62	0.000415467	EC000156
315.253	9,10-Dihydroxystearic acid	M-H[-]	5.67	0.000884533	EC000157
375.274	9,10-Dihydroxystearic acid	M+CH3COO[-]	7.68	0.000756	EC000156
311.222	9,10-Dioxo-octadecanoic acid	M-H[-]	5.99	0.000784533	EC00048
275.201	9,10-EpODE	M-H2O-H[-]	6.83	0.000423533	EC0003
313.238	9,10-Epoxystearic acid	M-H[-]	7.61	0.000533108	EC0008
311.222	9,10,13-TriHOME(11)	M-H2O-H[-]	5.99	0.000723533	EC00064
275.201	9,12-Octadecadiynoic acid	M-H[-]	6.83	0.000453533	EC00084
311.222	9,12,13-TriHOME	M-H2O-H[-]	5.99	0.000747731	EC00064
277.217	9,12,14-Octadecatrienoic acid	M-H[-]	7.31	0.000723533	EC00054
313.238	9,13-DiHOME(11)	M-H[-]	7.61	0.000523533	EC0008
311.222	9,14-DiHODE	M-H[-]	5.99	0.000823533	EC00048
275.201	9(10)-EpODE	M-H2O-H[-]	6.83	0.000418359	EC0003
277.217	9E,12Z,15Z-Octadecatrienoic acid	M-H[-]	7.31	0.000704533	EC00054
301.216	9R-HETE	M-H2O-H[-]	7.26	0.000723533	EC00063
277.217	9R-HODE	M-H2O-H[-]	7.31	0.000623533	EC00055
279.232	9R-HOME(10E)	M-H2O-H[-]	7.89	0.000823533	EC00079
279.232	9R-HOME(10E)	M-H2O-H[-]	5.88	0.000523533	EC00080
279.233	9R-HOME(10E)	M-H2O-H[-]	6.33	0.000423533	EC00080
297.243	9R-HOME(10E)	M-H[-]	8.15	0.000623533	EC00079
297.243	9R-HOME(10E)	M-H[-]	6.18	0.000523533	EC00080
297.243	9R-HOME(10E)	M-H[-]	6.71	0.000423533	EC00080
297.243	9R-HOME(10E)	M-H[-]	6.55	2.35332e-05	EC00080
297.244	9R-HOME(10E)	M-H[-]	10.38	7.64668e-05	EC00081
297.244	9R-HOME(10E)	M-H[-]	7.62	0.000376467	EC00079
313.238	9R-HOME(10E)	M-H+O[-]	7.61	0.000533533	EC00079
279.232	9R-HOME(12E)	M-H2O-H[-]	7.89	0.000823533	EC00079
279.232	9R-HOME(12E)	M-H2O-H[-]	5.88	0.000523533	EC00080
279.233	9R-HOME(12E)	M-H2O-H[-]	6.33	0.000423533	EC00080
297.243	9R-HOME(12E)	M-H[-]	8.15	0.000623533	EC00079
297.243	9R-HOME(12E)	M-H[-]	6.18	0.000523533	EC00080
297.243	9R-HOME(12E)	M-H[-]	6.71	0.000423533	EC00080
297.243	9R-HOME(12E)	M-H[-]	6.55	2.35332e-05	EC00080
297.244	9R-HOME(12E)	M-H[-]	10.38	7.64668e-05	EC00081
297.244	9R-HOME(12E)	M-H[-]	7.62	0.000376467	EC00079
313.238	9R-HOME(12E)	M-H+O[-]	7.61	0.000533533	EC00079
277.217	9R,10S-EpOME	M-H2O-H[-]	7.31	0.000623533	EC00055
301.216	9S-HETE	M-H2O-H[-]	7.26	0.000723533	EC00063
275.201	9S-HOTrE	M-H2O-H[-]	6.83	0.000423533	EC0003
311.222	9S-HpODE	M-H[-]	5.99	0.000783043	EC00048
297.243	9S,10R-Dihydroxy-stearic acid	M-H2O-H[-]	8.15	0.000623533	EC000152
297.243	9S,10R-Dihydroxy-stearic acid	M-H2O-H[-]	6.18	0.000523533	EC000153
297.243	9S,10R-Dihydroxy-stearic acid	M-H2O-H[-]	6.71	0.000423533	EC000154
297.243	9S,10R-Dihydroxy-stearic acid	M-H2O-H[-]	6.55	2.35332e-05	EC000154
297.244	9S,10R-Dihydroxy-stearic acid	M-H2O-H[-]	10.38	7.64668e-05	EC000155
297.244	9S,10R-Dihydroxy-stearic acid	M-H2O-H[-]	7.62	0.000376467	EC000156
315.253	9S,10R-Dihydroxy-stearic acid	M-H[-]	5.67	0.000923533	EC000157
375.274	9S,10R-Dihydroxy-stearic acid	M+CH3COO[-]	7.68	0.000795	EC000156
311.222	9S,10S,11R-Trihydroxy-12Z-octadecenoic acid	M-H2O-H[-]	5.99	0.000749533	EC00064
205.16	9Z,11E,13-Tetradecatrienal	M-H[-]	6.31	8.85332e-05	EC000159
275.201	A-12(13)-EpODE	M-H2O-H[-]	6.83	0.000418359	EC0003
119.035	A,b-Dihydroxyisobutyric acid	M-H[-]	0.34	0.000117723	EC000110
135.03	A,b-Dihydroxyisobutyric acid	M-H+O[-]	0.35	0.000107723	EC000110
301.216	Abietic acid	M-H[-]	7.26	0.000823533	EC000118
331.264	Adrenic acid	M-H[-]	8.62	0.000753929	EC000134
331.264	Adrenic acid	M-H[-]	6.96	0.000653929	EC000135
305.248	Alchornoic acid	M-H2O-H[-]	8.23	0.000723533	EC00065
305.248	Alchornoic acid	M-H2O-H[-]	8.5	0.000523533	EC00065
305.248	Alchornoic acid	M-H2O-H[-]	6.62	0.000423533	EC00066
279.159	Alhpa-tocopheronolactone	M+H[1+]	5.52	1.35332e-05	EC000160
391.284	Allochenodeoxycholic acid	M-H[-]	5.49	0.0012833	EC000131
391.284	Allodeoxycholic acid	M-H[-]	5.49	0.0012833	EC000131
277.217	alpha-Artemisic acid	M-H2O-H[-]	7.31	0.000623533	EC00055
277.217	Alpha-dimorphecolic acid	M-H2O-H[-]	7.31	0.000668423	EC00055
103.04	Alpha-Hydroxyisobutyric acid	M-H[-]	7.67	3.23448e-05	EC00014
103.04	Alpha-Hydroxyisobutyric acid	M-H[-]	3.58	4.23448e-05	EC00015
103.04	Alpha-Hydroxyisobutyric acid	M-H[-]	0.41	0.000102345	EC00016
119.035	Alpha-Hydroxyisobutyric acid	M-H+O[-]	0.34	0.000122345	EC00016
205.16	alpha-Irone	M-H[-]	6.31	8.88592e-05	EC000159
277.217	Alpha-Linolenic acid	M-H[-]	7.31	0.000703737	EC00054
269.212	Ambrettolic acid	M-H[-]	5.71	0.000623533	EC00099
104.107	Aminocaproic acid	M-CO+H[1+]	0.3	5.13177e-06	EC00095
132.102	Aminocaproic acid	M+H[1+]	0.39	5.13177e-06	EC00095
369.173	Androsterone sulfate	M-H[-]	3.32	0.00151829	EC000145
233.154	Ansamitocin P3	M-H2O-H[-]	5.12	0.000468167	EC000161
233.154	Ansamitocin P3	M-H2O-H[-]	6.64	0.000268167	EC000162
227.201	Anteisomyristic acid	M-H[-]	7.31	0.000353533	EC000137
227.201	Anteisomyristic acid	M-H[-]	7.67	0.000303533	EC000138
413.266	Apocholic acid	M+Na[1+]	9.19	1.25332e-05	EC00069
311.295	Arachidic acid	M-H[-]	10.45	0.000654057	EC000132
303.232	Arachidonic acid	M-H[-]	7.84	0.000853801	EC000140
303.233	Arachidonic acid	M-H[-]	6.36	0.000353801	EC000141
395.243	Ascorbyl palmitate	M-H2O-H[-]	4.59	0.000877103	EC000163
391.225	Astragaloside III	M-2H[2-]	7.25	0.00142297	EC000164
453.188	Athamantin	M+Na[1+]	4.59	2.94668e-05	EC000165
453.188	Athamantin	M+Na[1+]	4.35	7.05332e-05	EC000165
475.196	Athamantin	M+HCOO[-]	4.33	0.000798	EC000165
475.196	Athamantin	M+HCOO[-]	4.57	0.000698	EC000165
277.217	Avenoleic acid	M-H2O-H[-]	7.31	0.000668423	EC00055
233.154	Bakkenolide A	M-H[-]	5.12	0.000523533	EC000166
233.154	Bakkenolide A	M-H[-]	6.64	0.000323533	EC000167
293.175	Bakkenolide A	M+CH3COO[-]	4.44	0.000195	EC000166
339.326	Behenic acid	M-H[-]	11.46	0.000954185	EC000168
279.232	Bovinic acid	M-H[-]	7.89	0.000853801	EC00060
279.232	Bovinic acid	M-H[-]	5.88	0.000553801	EC00061
279.233	Bovinic acid	M-H[-]	6.33	0.000453801	EC00062
361.157	Bovinic acid	M+Br81[-]	6.22	0.000169732	EC00062
339.326	Butyl octadecanoate	M-H[-]	11.46	0.000954185	EC000168
256.264	C16 Sphinganine	M-H2O+H[1+]	7.39	0.000123533	EC000169
376.259	C19 Sphingosine 1-phosphate	M-H2O+H[1+]	3.56	0.00167647	EC000170
312.326	C20 Sphinganine	M-H2O+H[1+]	9.48	0.000123533	EC000171
310.31	C20 sphingosine	M-H2O+H[1+]	8.61	9.35332e-05	EC000124
415.321	Calcitriol	M-H[-]	6.9	0.000768807	EC00086
384.273	CAR(14:2(OH))	M+H[1+]	11.96	0.00187647	EC000172
426.358	CAR(18:0(OH))	M-H2O+H[1+]	6.35	0.000123533	EC000173
482.324	CAR(18:0(OH))	M+K[1+]	6.23	0.000423533	EC000173
524.277	CAR(18:0(OH))	M+Br81[-]	6.36	0.0001	EC000173
424.342	CAR(18:1(OH))	M-H2O+H[1+]	5.88	0.000223533	EC000174
522.26	CAR(18:1(OH))	M+Br81[-]	6.09	0.0019	EC000174
426.358	CAR(18:1)	M+H[1+]	6.35	0.000123533	EC000175
424.342	CAR(18:2)	M+H[1+]	5.88	0.000123533	EC000176
132.102	CAR(2:0)	M-C3H4O2+H[1+]	0.39	7.64668e-05	EC000177
204.123	CAR(2:0)	M+H[1+]	0.32	2.35332e-05	EC000177
446.33	CAR(20:4)	M-H[-]	10.11	0.00217647	EC000178
468.308	CAR(20:5)	M+Na[1+]	5.82	2.35332e-05	EC000179
512.335	CAR(22:5(OH))	M+Na[1+]	6.08	2.35332e-05	EC000180
473.349	CAR(22:5)	M[1+]	6.74	0.0012	EC000181
496.34	CAR(22:5)	M+Na[1+]	6.66	2.35332e-05	EC000181
494.324	CAR(22:6)	M+Na[1+]	6.08	2.35332e-05	EC000182
384.273	CAR(DC14:0)	M-H2O+H[1+]	11.96	0.00177647	EC000183
448.305	CAR(DC19:2)	M-H2O-H[-]	4.58	0.00142353	EC000184
448.305	CAR(DC19:2)	M-H2O-H[-]	3.5	0.00137353	EC000185
407.206	Cascarillin	M-H[-]	1.54	0.00122691	EC000186
673.589	CE(18:1(11Z))	M+Na[1+]	16.56	5.82068e-05	EC000187
671.574	CE(18:2(9Z,12Z))	M+Na[1+]	16.28	9.18462e-05	EC000188
673.589	CE(20:4(8Z,11Z,14Z,17Z))	M+H[1+]	16.56	0.00240814	EC000189
675.59	CE(20:4(8Z,11Z,14Z,17Z))	M(Cl37)+H[1+]	15.21	0.000691857	EC000189
675.59	CE(20:4(8Z,11Z,14Z,17Z))	M(S34)+H[1+]	15.21	0.00209186	EC000189
695.574	CE(20:4(8Z,11Z,14Z,17Z))	M+Na[1+]	16.03	8.14277e-06	EC000189
671.574	CE(20:5)	M+H[1+]	16.28	0.00227647	EC000190
604.603	Cer(d14:0/26:1)	M-H2O+H[1+]	14.55	0.000123533	EC000191
644.595	Cer(d14:0/26:1)	M+Na[1+]	14.56	0.000123533	EC000191
666.602	Cer(d14:0/26:1)	M+HCOO[-]	14.49	0.001145	EC000191
652.66	Cer(d14:0/28:0)	M+H[1+]	15.16	0.000223533	EC000192
604.603	Cer(d14:1/26:0)	M-H2O+H[1+]	14.55	0.000123533	EC000191
644.595	Cer(d14:1/26:0)	M+Na[1+]	14.56	0.000123533	EC000191
666.602	Cer(d14:1/26:0)	M+HCOO[-]	14.49	0.001145	EC000191
618.618	Cer(d14:1/27:0)	M-H2O+H[1+]	14.79	7.64668e-05	EC000193
634.612	Cer(d14:1/27:0)	M-H[-]	14.75	0.00182353	EC000193
632.634	Cer(d14:1/28:0)	M-H2O+H[1+]	15.02	2.35332e-05	EC000194
672.626	Cer(d14:1/28:0)	M+Na[1+]	15.01	7.64668e-05	EC000194
684.605	Cer(d14:1/28:0)	M+Cl[-]	15	0.0011	EC000194
646.65	Cer(d14:1/29:0)	M-H2O+H[1+]	15.21	0.000123533	EC000195
698.62	Cer(d14:1/29:0)	M+Cl[-]	15.2	0.0016	EC000195
426.358	Cer(d14:2/11:0(OH))	M+H[1+]	6.35	0.000114533	EC000175
630.619	Cer(d14:2/28:0)	M-H2O+H[1+]	14.57	0.000223533	EC000196
646.613	Cer(d14:2/28:0)	M-H[-]	14.47	0.00142353	EC000196
670.611	Cer(d14:2/28:0)	M+Na[1+]	14.57	0.000123533	EC000196
682.589	Cer(d14:2/28:0)	M+Cl[-]	14.58	0.0012	EC000196
594.486	Cer(d15:0/22:5)	M+Na[1+]	10.9	0.000123533	EC000197
592.47	Cer(d15:0/22:6)	M+Na[1+]	9.95	0.000123533	EC000198
618.618	Cer(d15:0/26:0(OH))	M-H4O2+H[1+]	14.79	8.54668e-05	EC000199
634.612	Cer(d15:0/26:0(OH))	M-H2O-H[-]	14.75	0.00183253	EC000199
618.618	Cer(d15:0/26:1)	M-H2O+H[1+]	14.79	7.64668e-05	EC000193
634.612	Cer(d15:0/26:1)	M-H[-]	14.75	0.00182353	EC000193
652.66	Cer(d15:0/27:0)	M+H[1+]	15.16	0.000223533	EC000192
594.486	Cer(d15:1/22:4)	M+Na[1+]	10.9	0.000123533	EC000197
592.47	Cer(d15:1/22:5)	M+Na[1+]	9.95	0.000123533	EC000198
604.603	Cer(d15:1/25:0)	M-H2O+H[1+]	14.55	0.000123533	EC000191
644.595	Cer(d15:1/25:0)	M+Na[1+]	14.56	0.000123533	EC000191
666.602	Cer(d15:1/25:0)	M+HCOO[-]	14.49	0.001145	EC000191
618.618	Cer(d15:1/26:0)	M-H2O+H[1+]	14.79	7.64668e-05	EC000193
634.612	Cer(d15:1/26:0)	M-H[-]	14.75	0.00182353	EC000193
632.634	Cer(d15:1/27:0)	M-H2O+H[1+]	15.02	2.35332e-05	EC000194
672.626	Cer(d15:1/27:0)	M+Na[1+]	15.01	7.64668e-05	EC000194
684.605	Cer(d15:1/27:0)	M+Cl[-]	15	0.0011	EC000194
646.65	Cer(d15:1/28:0)	M-H2O+H[1+]	15.21	0.000123533	EC000195
698.62	Cer(d15:1/28:0)	M+Cl[-]	15.2	0.0016	EC000195
426.358	Cer(d15:2/10:0(OH))	M+H[1+]	6.35	0.000114533	EC000175
592.47	Cer(d15:2/22:4)	M+Na[1+]	9.95	0.000123533	EC000198
630.619	Cer(d15:2/27:0)	M-H2O+H[1+]	14.57	0.000223533	EC000196
646.613	Cer(d15:2/27:0)	M-H[-]	14.47	0.00142353	EC000196
670.611	Cer(d15:2/27:0)	M+Na[1+]	14.57	0.000123533	EC000196
682.589	Cer(d15:2/27:0)	M+Cl[-]	14.58	0.0012	EC000196
604.603	Cer(d16:0/24:1)	M-H2O+H[1+]	14.55	0.000123533	EC000191
644.595	Cer(d16:0/24:1)	M+Na[1+]	14.56	0.000123533	EC000191
666.602	Cer(d16:0/24:1)	M+HCOO[-]	14.49	0.001145	EC000191
618.618	Cer(d16:0/25:0(OH))	M-H4O2+H[1+]	14.79	8.54668e-05	EC000199
634.612	Cer(d16:0/25:0(OH))	M-H2O-H[-]	14.75	0.00183253	EC000199
652.66	Cer(d16:0/26:0)	M+H[1+]	15.16	0.000223533	EC000192
632.634	Cer(d16:0/26:1)	M-H2O+H[1+]	15.02	2.35332e-05	EC000194
672.626	Cer(d16:0/26:1)	M+Na[1+]	15.01	7.64668e-05	EC000194
684.605	Cer(d16:0/26:1)	M+Cl[-]	15	0.0011	EC000194
630.619	Cer(d16:0/26:2)	M-H2O+H[1+]	14.57	0.000223533	EC000196
646.613	Cer(d16:0/26:2)	M-H[-]	14.47	0.00142353	EC000196
670.611	Cer(d16:0/26:2)	M+Na[1+]	14.57	0.000123533	EC000196
682.589	Cer(d16:0/26:2)	M+Cl[-]	14.58	0.0012	EC000196
604.603	Cer(d16:1/24:0)	M-H2O+H[1+]	14.55	0.000123533	EC000191
644.595	Cer(d16:1/24:0)	M+Na[1+]	14.56	0.000123533	EC000191
666.602	Cer(d16:1/24:0)	M+HCOO[-]	14.49	0.001145	EC000191
618.618	Cer(d16:1/25:0)	M-H2O+H[1+]	14.79	7.64668e-05	EC000193
634.612	Cer(d16:1/25:0)	M-H[-]	14.75	0.00182353	EC000193
630.619	Cer(d16:1/26:0(OH))	M-H4O2+H[1+]	14.57	0.000214533	EC000200
646.613	Cer(d16:1/26:0(OH))	M-H2O-H[-]	14.47	0.00143253	EC000200
632.634	Cer(d16:1/26:0)	M-H2O+H[1+]	15.02	2.35332e-05	EC000194
672.626	Cer(d16:1/26:0)	M+Na[1+]	15.01	7.64668e-05	EC000194
684.605	Cer(d16:1/26:0)	M+Cl[-]	15	0.0011	EC000194
630.619	Cer(d16:1/26:1)	M-H2O+H[1+]	14.57	0.000223533	EC000196
646.613	Cer(d16:1/26:1)	M-H[-]	14.47	0.00142353	EC000196
670.611	Cer(d16:1/26:1)	M+Na[1+]	14.57	0.000123533	EC000196
682.589	Cer(d16:1/26:1)	M+Cl[-]	14.58	0.0012	EC000196
646.65	Cer(d16:1/27:0)	M-H2O+H[1+]	15.21	0.000123533	EC000195
698.62	Cer(d16:1/27:0)	M+Cl[-]	15.2	0.0016	EC000195
630.619	Cer(d16:2/26:0)	M-H2O+H[1+]	14.57	0.000223533	EC000196
646.613	Cer(d16:2/26:0)	M-H[-]	14.47	0.00142353	EC000196
670.611	Cer(d16:2/26:0)	M+Na[1+]	14.57	0.000123533	EC000196
682.589	Cer(d16:2/26:0)	M+Cl[-]	14.58	0.0012	EC000196
644.595	Cer(d16:2/26:2)	M+H[1+]	14.56	0.00217647	EC000201
594.486	Cer(d17:0/20:5)	M+Na[1+]	10.9	0.000123533	EC000197
618.618	Cer(d17:0/24:0(OH))	M-H4O2+H[1+]	14.79	8.54668e-05	EC000199
634.612	Cer(d17:0/24:0(OH))	M-H2O-H[-]	14.75	0.00183253	EC000199
618.618	Cer(d17:0/24:1)	M-H2O+H[1+]	14.79	7.64668e-05	EC000193
634.612	Cer(d17:0/24:1)	M-H[-]	14.75	0.00182353	EC000193
652.66	Cer(d17:0/25:0)	M+H[1+]	15.16	0.000223533	EC000192
646.65	Cer(d17:0/26:1)	M-H2O+H[1+]	15.21	0.000123533	EC000195
698.62	Cer(d17:0/26:1)	M+Cl[-]	15.2	0.0016	EC000195
594.486	Cer(d17:1/20:4)	M+Na[1+]	10.9	0.000123533	EC000197
592.47	Cer(d17:1/20:5)	M+Na[1+]	9.95	0.000123533	EC000198
604.603	Cer(d17:1/23:0)	M-H2O+H[1+]	14.55	0.000123533	EC000191
644.595	Cer(d17:1/23:0)	M+Na[1+]	14.56	0.000123533	EC000191
666.602	Cer(d17:1/23:0)	M+HCOO[-]	14.49	0.001145	EC000191
618.618	Cer(d17:1/24:0)	M-H2O+H[1+]	14.79	7.64668e-05	EC000193
634.612	Cer(d17:1/24:0)	M-H[-]	14.75	0.00182353	EC000193
630.619	Cer(d17:1/25:0(OH))	M-H4O2+H[1+]	14.57	0.000214533	EC000200
646.613	Cer(d17:1/25:0(OH))	M-H2O-H[-]	14.47	0.00143253	EC000200
632.634	Cer(d17:1/25:0)	M-H2O+H[1+]	15.02	2.35332e-05	EC000194
672.626	Cer(d17:1/25:0)	M+Na[1+]	15.01	7.64668e-05	EC000194
684.605	Cer(d17:1/25:0)	M+Cl[-]	15	0.0011	EC000194
646.65	Cer(d17:1/26:0)	M-H2O+H[1+]	15.21	0.000123533	EC000195
698.62	Cer(d17:1/26:0)	M+Cl[-]	15.2	0.0016	EC000195
594.486	Cer(d17:2/20:3)	M+Na[1+]	10.9	0.000123533	EC000197
592.47	Cer(d17:2/20:4)	M+Na[1+]	9.95	0.000123533	EC000198
594.486	Cer(d17:2/22:6)	M+H[1+]	10.9	0.00227647	EC000202
630.619	Cer(d17:2/25:0)	M-H2O+H[1+]	14.57	0.000223533	EC000196
646.613	Cer(d17:2/25:0)	M-H[-]	14.47	0.00142353	EC000196
670.611	Cer(d17:2/25:0)	M+Na[1+]	14.57	0.000123533	EC000196
682.589	Cer(d17:2/25:0)	M+Cl[-]	14.58	0.0012	EC000196
604.603	Cer(d18:0/22:1)	M-H2O+H[1+]	14.55	0.000123533	EC000191
644.595	Cer(d18:0/22:1)	M+Na[1+]	14.56	0.000123533	EC000191
666.602	Cer(d18:0/22:1)	M+HCOO[-]	14.49	0.001145	EC000191
618.618	Cer(d18:0/23:0(OH))	M-H4O2+H[1+]	14.79	8.54668e-05	EC000199
634.612	Cer(d18:0/23:0(OH))	M-H2O-H[-]	14.75	0.00183253	EC000199
652.66	Cer(d18:0/24:0)	M+H[1+]	15.16	0.000177942	EC000192
630.619	Cer(d18:0/24:1(OH))	M-H4O2+H[1+]	14.57	0.000214533	EC000200
646.613	Cer(d18:0/24:1(OH))	M-H2O-H[-]	14.47	0.00143253	EC000200
632.634	Cer(d18:0/24:1)	M-H2O+H[1+]	15.02	2.35332e-05	EC000194
672.626	Cer(d18:0/24:1)	M+Na[1+]	15.01	7.64668e-05	EC000194
684.605	Cer(d18:0/24:1)	M+Cl[-]	15	0.0011	EC000194
644.595	Cer(d18:0/24:4)	M+H[1+]	14.56	0.00217647	EC000201
646.65	Cer(d18:0/25:1)	M-H2O+H[1+]	15.21	0.000123533	EC000195
698.62	Cer(d18:0/25:1)	M+Cl[-]	15.2	0.0016	EC000195
618.618	Cer(d18:1/23:0)	M-H2O+H[1+]	14.79	0.00012193	EC000193
634.612	Cer(d18:1/23:0)	M-H[-]	14.75	0.001869	EC000193
630.619	Cer(d18:1/24:0(OH))	M-H4O2+H[1+]	14.57	0.000223533	EC000200
646.613	Cer(d18:1/24:0(OH))	M-H2O-H[-]	14.47	0.00142353	EC000200
630.619	Cer(d18:1/24:1)	M-H2O+H[1+]	14.57	0.000223533	EC000196
646.613	Cer(d18:1/24:1)	M-H[-]	14.47	0.00142353	EC000196
670.611	Cer(d18:1/24:1)	M+Na[1+]	14.57	0.000123533	EC000196
682.589	Cer(d18:1/24:1)	M+Cl[-]	14.58	0.0012	EC000196
618.618	Cer(d18:1/24:2(OH))	M-CO2+H[1+]	14.79	0.000176467	EC000203
644.595	Cer(d18:1/24:2(OH))	M-H2O+H[1+]	14.56	0.00217647	EC000203
618.618	Cer(d18:1/26:2(OH))	M-C3H4O2+H[1+]	14.79	0.000185467	EC000204
646.65	Cer(d18:1/26:2(OH))	M-CO2+H[1+]	15.21	1.45332e-05	EC000204
672.626	Cer(d18:1/26:2(OH))	M-H2O+H[1+]	15.01	0.00238547	EC000204
630.619	Cer(d18:2/24:0)	M-H2O+H[1+]	14.57	0.000223533	EC000196
646.613	Cer(d18:2/24:0)	M-H[-]	14.47	0.00142353	EC000196
670.611	Cer(d18:2/24:0)	M+Na[1+]	14.57	0.000123533	EC000196
682.589	Cer(d18:2/24:0)	M+Cl[-]	14.58	0.0012	EC000196
618.618	Cer(d18:2/24:1(OH))	M-CO2+H[1+]	14.79	0.000185467	EC000203
644.595	Cer(d18:2/24:1(OH))	M-H2O+H[1+]	14.56	0.00218547	EC000203
644.595	Cer(d18:2/24:2)	M+H[1+]	14.56	0.00217647	EC000201
672.626	Cer(d18:2/26:2)	M+H[1+]	15.01	0.00237647	EC000205
618.618	Cer(d19:0/22:0(OH))	M-H4O2+H[1+]	14.79	8.54668e-05	EC000199
634.612	Cer(d19:0/22:0(OH))	M-H2O-H[-]	14.75	0.00183253	EC000199
618.618	Cer(d19:0/22:1)	M-H2O+H[1+]	14.79	7.64668e-05	EC000193
634.612	Cer(d19:0/22:1)	M-H[-]	14.75	0.00182353	EC000193
652.66	Cer(d19:0/23:0)	M+H[1+]	15.16	0.000223533	EC000192
646.65	Cer(d19:0/24:1)	M-H2O+H[1+]	15.21	0.000123533	EC000195
698.62	Cer(d19:0/24:1)	M+Cl[-]	15.2	0.0016	EC000195
594.486	Cer(d19:1/18:4)	M+Na[1+]	10.9	0.000123533	EC000197
604.603	Cer(d19:1/21:0)	M-H2O+H[1+]	14.55	0.000123533	EC000191
644.595	Cer(d19:1/21:0)	M+Na[1+]	14.56	0.000123533	EC000191
666.602	Cer(d19:1/21:0)	M+HCOO[-]	14.49	0.001145	EC000191
618.618	Cer(d19:1/22:0)	M-H2O+H[1+]	14.79	7.64668e-05	EC000193
634.612	Cer(d19:1/22:0)	M-H[-]	14.75	0.00182353	EC000193
630.619	Cer(d19:1/23:0(OH))	M-H4O2+H[1+]	14.57	0.000214533	EC000200
646.613	Cer(d19:1/23:0(OH))	M-H2O-H[-]	14.47	0.00143253	EC000200
632.634	Cer(d19:1/23:0)	M-H2O+H[1+]	15.02	2.35332e-05	EC000194
672.626	Cer(d19:1/23:0)	M+Na[1+]	15.01	7.64668e-05	EC000194
684.605	Cer(d19:1/23:0)	M+Cl[-]	15	0.0011	EC000194
646.65	Cer(d19:1/24:0)	M-H2O+H[1+]	15.21	0.000123533	EC000195
698.62	Cer(d19:1/24:0)	M+Cl[-]	15.2	0.0016	EC000195
594.486	Cer(d19:2/18:3)	M+Na[1+]	10.9	0.000123533	EC000197
592.47	Cer(d19:2/18:4)	M+Na[1+]	9.95	0.000123533	EC000198
630.619	Cer(d19:2/23:0)	M-H2O+H[1+]	14.57	0.000223533	EC000196
646.613	Cer(d19:2/23:0)	M-H[-]	14.47	0.00142353	EC000196
670.611	Cer(d19:2/23:0)	M+Na[1+]	14.57	0.000123533	EC000196
682.589	Cer(d19:2/23:0)	M+Cl[-]	14.58	0.0012	EC000196
604.603	Cer(d20:0/20:1)	M-H2O+H[1+]	14.55	0.000123533	EC000191
644.595	Cer(d20:0/20:1)	M+Na[1+]	14.56	0.000123533	EC000191
666.602	Cer(d20:0/20:1)	M+HCOO[-]	14.49	0.001145	EC000191
618.618	Cer(d20:0/21:0(OH))	M-H4O2+H[1+]	14.79	8.54668e-05	EC000199
634.612	Cer(d20:0/21:0(OH))	M-H2O-H[-]	14.75	0.00183253	EC000199
652.66	Cer(d20:0/22:0)	M+H[1+]	15.16	0.000223533	EC000192
630.619	Cer(d20:0/22:1(OH))	M-H4O2+H[1+]	14.57	0.000214533	EC000200
646.613	Cer(d20:0/22:1(OH))	M-H2O-H[-]	14.47	0.00143253	EC000200
632.634	Cer(d20:0/22:1)	M-H2O+H[1+]	15.02	2.35332e-05	EC000194
672.626	Cer(d20:0/22:1)	M+Na[1+]	15.01	7.64668e-05	EC000194
684.605	Cer(d20:0/22:1)	M+Cl[-]	15	0.0011	EC000194
630.619	Cer(d20:0/22:2)	M-H2O+H[1+]	14.57	0.000223533	EC000196
646.613	Cer(d20:0/22:2)	M-H[-]	14.47	0.00142353	EC000196
670.611	Cer(d20:0/22:2)	M+Na[1+]	14.57	0.000123533	EC000196
682.589	Cer(d20:0/22:2)	M+Cl[-]	14.58	0.0012	EC000196
644.595	Cer(d20:0/22:4)	M+H[1+]	14.56	0.00217647	EC000201
672.626	Cer(d20:0/24:4)	M+H[1+]	15.01	0.00237647	EC000205
604.603	Cer(d20:1/20:0)	M-H2O+H[1+]	14.55	0.000123533	EC000191
644.595	Cer(d20:1/20:0)	M+Na[1+]	14.56	0.000123533	EC000191
666.602	Cer(d20:1/20:0)	M+HCOO[-]	14.49	0.001145	EC000191
618.618	Cer(d20:1/21:0)	M-H2O+H[1+]	14.79	7.64668e-05	EC000193
634.612	Cer(d20:1/21:0)	M-H[-]	14.75	0.00182353	EC000193
630.619	Cer(d20:1/22:0(OH))	M-H4O2+H[1+]	14.57	0.000214533	EC000200
646.613	Cer(d20:1/22:0(OH))	M-H2O-H[-]	14.47	0.00143253	EC000200
632.634	Cer(d20:1/22:0)	M-H2O+H[1+]	15.02	2.35332e-05	EC000194
672.626	Cer(d20:1/22:0)	M+Na[1+]	15.01	7.64668e-05	EC000194
684.605	Cer(d20:1/22:0)	M+Cl[-]	15	0.0011	EC000194
630.619	Cer(d20:1/22:1)	M-H2O+H[1+]	14.57	0.000223533	EC000196
646.613	Cer(d20:1/22:1)	M-H[-]	14.47	0.00142353	EC000196
670.611	Cer(d20:1/22:1)	M+Na[1+]	14.57	0.000123533	EC000196
682.589	Cer(d20:1/22:1)	M+Cl[-]	14.58	0.0012	EC000196
646.65	Cer(d20:1/23:0)	M-H2O+H[1+]	15.21	0.000123533	EC000195
698.62	Cer(d20:1/23:0)	M+Cl[-]	15.2	0.0016	EC000195
670.611	Cer(d20:1/24:4)	M+H[1+]	14.57	0.00227647	EC000206
630.619	Cer(d20:2/22:0)	M-H2O+H[1+]	14.57	0.000223533	EC000196
646.613	Cer(d20:2/22:0)	M-H[-]	14.47	0.00142353	EC000196
670.611	Cer(d20:2/22:0)	M+Na[1+]	14.57	0.000123533	EC000196
682.589	Cer(d20:2/22:0)	M+Cl[-]	14.58	0.0012	EC000196
618.618	Cer(d20:2/22:1(OH))	M-CO2+H[1+]	14.79	0.000185467	EC000203
644.595	Cer(d20:2/22:1(OH))	M-H2O+H[1+]	14.56	0.00218547	EC000203
644.595	Cer(d20:2/22:2)	M+H[1+]	14.56	0.00217647	EC000201
618.618	Cer(d20:2/24:1(OH))	M-C3H4O2+H[1+]	14.79	0.000185467	EC000204
646.65	Cer(d20:2/24:1(OH))	M-CO2+H[1+]	15.21	1.45332e-05	EC000204
672.626	Cer(d20:2/24:1(OH))	M-H2O+H[1+]	15.01	0.00238547	EC000204
618.618	Cer(d21:0/20:0(OH))	M-H4O2+H[1+]	14.79	8.54668e-05	EC000199
634.612	Cer(d21:0/20:0(OH))	M-H2O-H[-]	14.75	0.00183253	EC000199
618.618	Cer(d21:0/20:1)	M-H2O+H[1+]	14.79	7.64668e-05	EC000193
634.612	Cer(d21:0/20:1)	M-H[-]	14.75	0.00182353	EC000193
652.66	Cer(d21:0/21:0)	M+H[1+]	15.16	0.000223533	EC000192
646.65	Cer(d21:0/22:1)	M-H2O+H[1+]	15.21	0.000123533	EC000195
698.62	Cer(d21:0/22:1)	M+Cl[-]	15.2	0.0016	EC000195
604.603	Cer(d21:1/19:0)	M-H2O+H[1+]	14.55	0.000123533	EC000191
644.595	Cer(d21:1/19:0)	M+Na[1+]	14.56	0.000123533	EC000191
666.602	Cer(d21:1/19:0)	M+HCOO[-]	14.49	0.001145	EC000191
618.618	Cer(d21:1/20:0)	M-H2O+H[1+]	14.79	7.64668e-05	EC000193
634.612	Cer(d21:1/20:0)	M-H[-]	14.75	0.00182353	EC000193
630.619	Cer(d21:1/21:0(OH))	M-H4O2+H[1+]	14.57	0.000214533	EC000200
646.613	Cer(d21:1/21:0(OH))	M-H2O-H[-]	14.47	0.00143253	EC000200
632.634	Cer(d21:1/21:0)	M-H2O+H[1+]	15.02	2.35332e-05	EC000194
672.626	Cer(d21:1/21:0)	M+Na[1+]	15.01	7.64668e-05	EC000194
684.605	Cer(d21:1/21:0)	M+Cl[-]	15	0.0011	EC000194
646.65	Cer(d21:1/22:0)	M-H2O+H[1+]	15.21	0.000123533	EC000195
698.62	Cer(d21:1/22:0)	M+Cl[-]	15.2	0.0016	EC000195
630.619	Cer(d21:2/21:0)	M-H2O+H[1+]	14.57	0.000223533	EC000196
646.613	Cer(d21:2/21:0)	M-H[-]	14.47	0.00142353	EC000196
670.611	Cer(d21:2/21:0)	M+Na[1+]	14.57	0.000123533	EC000196
682.589	Cer(d21:2/21:0)	M+Cl[-]	14.58	0.0012	EC000196
604.603	Cer(d22:0/18:1)	M-H2O+H[1+]	14.55	0.000123533	EC000191
644.595	Cer(d22:0/18:1)	M+Na[1+]	14.56	0.000123533	EC000191
666.602	Cer(d22:0/18:1)	M+HCOO[-]	14.49	0.001145	EC000191
618.618	Cer(d22:0/19:0(OH))	M-H4O2+H[1+]	14.79	8.54668e-05	EC000199
634.612	Cer(d22:0/19:0(OH))	M-H2O-H[-]	14.75	0.00183253	EC000199
652.66	Cer(d22:0/20:0)	M+H[1+]	15.16	0.000223533	EC000192
630.619	Cer(d22:0/20:1(OH))	M-H4O2+H[1+]	14.57	0.000214533	EC000200
646.613	Cer(d22:0/20:1(OH))	M-H2O-H[-]	14.47	0.00143253	EC000200
632.634	Cer(d22:0/20:1)	M-H2O+H[1+]	15.02	2.35332e-05	EC000194
672.626	Cer(d22:0/20:1)	M+Na[1+]	15.01	7.64668e-05	EC000194
684.605	Cer(d22:0/20:1)	M+Cl[-]	15	0.0011	EC000194
630.619	Cer(d22:0/20:2)	M-H2O+H[1+]	14.57	0.000223533	EC000196
646.613	Cer(d22:0/20:2)	M-H[-]	14.47	0.00142353	EC000196
670.611	Cer(d22:0/20:2)	M+Na[1+]	14.57	0.000123533	EC000196
682.589	Cer(d22:0/20:2)	M+Cl[-]	14.58	0.0012	EC000196
644.595	Cer(d22:0/20:4)	M+H[1+]	14.56	0.00217647	EC000201
672.626	Cer(d22:0/22:4)	M+H[1+]	15.01	0.00237647	EC000205
670.611	Cer(d22:0/22:5)	M+H[1+]	14.57	0.00227647	EC000206
604.603	Cer(d22:1/18:0)	M-H2O+H[1+]	14.55	0.000123533	EC000191
644.595	Cer(d22:1/18:0)	M+Na[1+]	14.56	0.000123533	EC000191
666.602	Cer(d22:1/18:0)	M+HCOO[-]	14.49	0.001145	EC000191
618.618	Cer(d22:1/19:0)	M-H2O+H[1+]	14.79	7.64668e-05	EC000193
634.612	Cer(d22:1/19:0)	M-H[-]	14.75	0.00182353	EC000193
630.619	Cer(d22:1/20:0(OH))	M-H4O2+H[1+]	14.57	0.000214533	EC000200
646.613	Cer(d22:1/20:0(OH))	M-H2O-H[-]	14.47	0.00143253	EC000200
632.634	Cer(d22:1/20:0)	M-H2O+H[1+]	15.02	2.35332e-05	EC000194
672.626	Cer(d22:1/20:0)	M+Na[1+]	15.01	7.64668e-05	EC000194
684.605	Cer(d22:1/20:0)	M+Cl[-]	15	0.0011	EC000194
630.619	Cer(d22:1/20:1)	M-H2O+H[1+]	14.57	0.000223533	EC000196
646.613	Cer(d22:1/20:1)	M-H[-]	14.47	0.00142353	EC000196
670.611	Cer(d22:1/20:1)	M+Na[1+]	14.57	0.000123533	EC000196
682.589	Cer(d22:1/20:1)	M+Cl[-]	14.58	0.0012	EC000196
644.595	Cer(d22:1/20:3)	M+H[1+]	14.56	0.00217647	EC000201
646.65	Cer(d22:1/21:0)	M-H2O+H[1+]	15.21	0.000123533	EC000195
698.62	Cer(d22:1/21:0)	M+Cl[-]	15.2	0.0016	EC000195
670.611	Cer(d22:1/22:4)	M+H[1+]	14.57	0.00227647	EC000206
630.619	Cer(d22:2/20:0)	M-H2O+H[1+]	14.57	0.000223533	EC000196
646.613	Cer(d22:2/20:0)	M-H[-]	14.47	0.00142353	EC000196
670.611	Cer(d22:2/20:0)	M+Na[1+]	14.57	0.000123533	EC000196
682.589	Cer(d22:2/20:0)	M+Cl[-]	14.58	0.0012	EC000196
618.618	Cer(d22:2/20:1(OH))	M-CO2+H[1+]	14.79	0.000185467	EC000203
644.595	Cer(d22:2/20:1(OH))	M-H2O+H[1+]	14.56	0.00218547	EC000203
644.595	Cer(d22:2/20:2)	M+H[1+]	14.56	0.00217647	EC000201
618.618	Cer(d22:2/22:1(OH))	M-C3H4O2+H[1+]	14.79	0.000185467	EC000204
646.65	Cer(d22:2/22:1(OH))	M-CO2+H[1+]	15.21	1.45332e-05	EC000204
672.626	Cer(d22:2/22:1(OH))	M-H2O+H[1+]	15.01	0.00238547	EC000204
672.626	Cer(d22:2/22:2)	M+H[1+]	15.01	0.00237647	EC000205
594.486	Cer(d37:5)	M+Na[1+]	10.9	0.000123533	EC000197
592.47	Cer(d37:6)	M+Na[1+]	9.95	0.000123533	EC000198
594.486	Cer(d39:8)	M+H[1+]	10.9	0.00227647	EC000202
604.603	Cer(d40:1)	M-H2O+H[1+]	14.55	0.000123533	EC000191
644.595	Cer(d40:1)	M+Na[1+]	14.56	0.000123533	EC000191
666.602	Cer(d40:1)	M+HCOO[-]	14.49	0.001145	EC000191
618.618	Cer(d41:1)	M-H2O+H[1+]	14.79	7.64668e-05	EC000193
634.612	Cer(d41:1)	M-H[-]	14.75	0.00182353	EC000193
652.66	Cer(d42:0)	M+H[1+]	15.16	0.000223533	EC000192
630.619	Cer(d42:1(OH))	M-H4O2+H[1+]	14.57	0.000214533	EC000200
646.613	Cer(d42:1(OH))	M-H2O-H[-]	14.47	0.00143253	EC000200
632.634	Cer(d42:1)	M-H2O+H[1+]	15.02	2.35332e-05	EC000194
672.626	Cer(d42:1)	M+Na[1+]	15.01	7.64668e-05	EC000194
684.605	Cer(d42:1)	M+Cl[-]	15	0.0011	EC000194
630.619	Cer(d42:2)	M-H2O+H[1+]	14.57	0.000223533	EC000196
646.613	Cer(d42:2)	M-H[-]	14.47	0.00142353	EC000196
670.611	Cer(d42:2)	M+Na[1+]	14.57	0.000123533	EC000196
682.589	Cer(d42:2)	M+Cl[-]	14.58	0.0012	EC000196
618.618	Cer(d42:3(OH))	M-CO2+H[1+]	14.79	0.000185467	EC000203
644.595	Cer(d42:3(OH))	M-H2O+H[1+]	14.56	0.00218547	EC000203
644.595	Cer(d42:4)	M+H[1+]	14.56	0.00217647	EC000201
646.65	Cer(d43:1)	M-H2O+H[1+]	15.21	0.000123533	EC000195
698.62	Cer(d43:1)	M+Cl[-]	15.2	0.0016	EC000195
618.618	Cer(d44:3(OH))	M-C3H4O2+H[1+]	14.79	0.000185467	EC000204
646.65	Cer(d44:3(OH))	M-CO2+H[1+]	15.21	1.45332e-05	EC000204
672.626	Cer(d44:3(OH))	M-H2O+H[1+]	15.01	0.00238547	EC000204
672.626	Cer(d44:4)	M+H[1+]	15.01	0.00237647	EC000205
670.611	Cer(d44:5)	M+H[1+]	14.57	0.00227647	EC000206
630.619	Cer(m40:0)	M+Na[1+]	14.57	0.00249453	EC00021
604.603	Cer(m40:2)	M+H[1+]	14.55	9.45332e-05	EC000207
632.634	Cer(m42:2)	M+H[1+]	15.02	5.46677e-06	EC00022
618.618	Cer(t14:0/27:0)	M-H4O2+H[1+]	14.79	7.64668e-05	EC000199
634.612	Cer(t14:0/27:0)	M-H2O-H[-]	14.75	0.00182353	EC000199
582.509	Cer(t15:0/20:1(OH))	M-H[-]	12.64	0.00109753	EC000208
608.465	Cer(t15:0/22:6)	M+Na[1+]	10.51	0.000223533	EC000209
618.618	Cer(t15:0/26:0)	M-H4O2+H[1+]	14.79	7.64668e-05	EC000199
634.612	Cer(t15:0/26:0)	M-H2O-H[-]	14.75	0.00182353	EC000199
618.618	Cer(t16:0/25:0)	M-H4O2+H[1+]	14.79	7.64668e-05	EC000199
634.612	Cer(t16:0/25:0)	M-H2O-H[-]	14.75	0.00182353	EC000199
630.619	Cer(t16:0/26:1)	M-H4O2+H[1+]	14.57	0.000223533	EC000200
646.613	Cer(t16:0/26:1)	M-H2O-H[-]	14.47	0.00142353	EC000200
582.509	Cer(t17:0/18:1(OH))	M-H[-]	12.64	0.00109753	EC000208
618.618	Cer(t17:0/24:0)	M-H4O2+H[1+]	14.79	7.64668e-05	EC000199
634.612	Cer(t17:0/24:0)	M-H2O-H[-]	14.75	0.00182353	EC000199
666.602	Cer(t17:0/24:1(OH))	M-H[-]	14.49	0.00169753	EC000210
618.618	Cer(t18:0/23:0)	M-H4O2+H[1+]	14.79	7.64668e-05	EC000199
634.612	Cer(t18:0/23:0)	M-H2O-H[-]	14.75	0.00182353	EC000199
630.619	Cer(t18:0/24:1)	M-H4O2+H[1+]	14.57	0.000223533	EC000200
646.613	Cer(t18:0/24:1)	M-H2O-H[-]	14.47	0.00142353	EC000200
618.618	Cer(t19:0/22:0)	M-H4O2+H[1+]	14.79	7.64668e-05	EC000199
634.612	Cer(t19:0/22:0)	M-H2O-H[-]	14.75	0.00182353	EC000199
666.602	Cer(t19:0/22:1(OH))	M-H[-]	14.49	0.00169753	EC000210
618.618	Cer(t20:0/21:0)	M-H4O2+H[1+]	14.79	7.64668e-05	EC000199
634.612	Cer(t20:0/21:0)	M-H2O-H[-]	14.75	0.00182353	EC000199
630.619	Cer(t20:0/22:1)	M-H4O2+H[1+]	14.57	0.000223533	EC000200
646.613	Cer(t20:0/22:1)	M-H2O-H[-]	14.47	0.00142353	EC000200
670.611	Cer(t20:0/24:4)	M-H2O+H[1+]	14.57	0.00227647	EC000211
618.618	Cer(t21:0/20:0)	M-H4O2+H[1+]	14.79	7.64668e-05	EC000199
634.612	Cer(t21:0/20:0)	M-H2O-H[-]	14.75	0.00182353	EC000199
666.602	Cer(t21:0/20:1(OH))	M-H[-]	14.49	0.00169753	EC000210
618.618	Cer(t22:0/19:0)	M-H4O2+H[1+]	14.79	7.64668e-05	EC000199
634.612	Cer(t22:0/19:0)	M-H2O-H[-]	14.75	0.00182353	EC000199
630.619	Cer(t22:0/20:1)	M-H4O2+H[1+]	14.57	0.000223533	EC000200
646.613	Cer(t22:0/20:1)	M-H2O-H[-]	14.47	0.00142353	EC000200
618.618	Cer(t22:0/20:3)	M-CO2+H[1+]	14.79	0.000176467	EC000203
644.595	Cer(t22:0/20:3)	M-H2O+H[1+]	14.56	0.00217647	EC000203
670.611	Cer(t22:0/22:4)	M-H2O+H[1+]	14.57	0.00227647	EC000211
582.509	Cer(t35:1(OH))	M-H[-]	12.64	0.00109753	EC000208
608.465	Cer(t37:6)	M+Na[1+]	10.51	0.000223533	EC000209
618.618	Cer(t41:0)	M-H4O2+H[1+]	14.79	7.64668e-05	EC000199
634.612	Cer(t41:0)	M-H2O-H[-]	14.75	0.00182353	EC000199
666.602	Cer(t41:1(OH))	M-H[-]	14.49	0.00169753	EC000210
630.619	Cer(t42:1)	M-H4O2+H[1+]	14.57	0.000223533	EC000200
646.613	Cer(t42:1)	M-H2O-H[-]	14.47	0.00142353	EC000200
618.618	Cer(t42:3)	M-CO2+H[1+]	14.79	0.000176467	EC000203
644.595	Cer(t42:3)	M-H2O+H[1+]	14.56	0.00217647	EC000203
670.611	Cer(t44:4)	M-H2O+H[1+]	14.57	0.00227647	EC000211
604.603	Ceramide (d18:1/22:0)	M-H2O+H[1+]	14.55	0.000128134	EC000191
644.595	Ceramide (d18:1/22:0)	M+Na[1+]	14.56	0.000128134	EC000191
666.602	Ceramide (d18:1/22:0)	M+HCOO[-]	14.49	0.0011404	EC000191
632.634	Ceramide (d18:1/24:0)	M-H2O+H[1+]	15.02	2.80062e-05	EC000194
672.626	Ceramide (d18:1/24:0)	M+Na[1+]	15.01	7.19938e-05	EC000194
684.605	Ceramide (d18:1/24:0)	M+Cl[-]	15	0.00109553	EC000194
365.342	Cerebronic acid	M-H2O-H[-]	11.47	0.000868935	EC000212
383.352	Cerebronic acid	M-H[-]	11.4	0.000868935	EC000212
383.352	Cerebronic acid	M-H[-]	9.29	0.000768935	EC000213
478.329	CerP(d14:0/10:0(OH))	M-H2O+H[1+]	11.66	0.000131533	EC000214
478.329	CerP(d14:0/10:0(OH))	M-H2O+H[1+]	12.68	0.000151533	EC000215
478.329	CerP(d14:0/10:0(OH))	M-H2O+H[1+]	12.09	0.000221533	EC000216
496.34	CerP(d14:0/10:0(OH))	M+H[1+]	6.66	3.15332e-05	EC000217
518.322	CerP(d14:0/10:0(OH))	M+Na[1+]	6.49	0.000168467	EC000217
518.324	CerP(d14:0/10:0(OH))	M+Na[1+]	5.95	0.00243153	EC000218
530.302	CerP(d14:0/10:0(OH))	M+Cl[-]	6.66	0.000308	EC000217
540.329	CerP(d14:0/10:0(OH))	M+HCOO[-]	6.64	0.001237	EC000217
540.329	CerP(d14:0/10:0(OH))	M+HCOO[-]	6.47	0.000937	EC000217
480.345	CerP(d14:0/10:0)	M+H[1+]	7.01	7.64668e-05	EC000219
490.329	CerP(d14:0/11:0(OH))	M-H2O-H[-]	7.2	0.000965533	EC000220
510.356	CerP(d14:0/11:0(OH))	M+H[1+]	7.07	8.15332e-05	EC000220
554.345	CerP(d14:0/11:0(OH))	M+HCOO[-]	7.06	0.000587	EC000220
568.36	CerP(d14:0/11:0(OH))	M+CH3COO[-]	7.52	0.001137	EC000220
568.361	CerP(d14:0/11:0(OH))	M+CH3COO[-]	7.33	0.000937	EC000220
492.345	CerP(d14:0/11:0)	M-H[-]	9.1	0.00122353	EC000221
492.345	CerP(d14:0/11:0)	M-H[-]	7.18	0.00112353	EC000222
492.345	CerP(d14:0/11:0)	M-H[-]	7.93	0.00102353	EC000223
506.361	CerP(d14:0/12:0(OH))	M-H2O+H[1+]	12.88	3.15332e-05	EC000224
524.371	CerP(d14:0/12:0(OH))	M+H[1+]	7.54	6.84668e-05	EC000225
546.353	CerP(d14:0/12:0(OH))	M+Na[1+]	7.35	6.84668e-05	EC000225
546.355	CerP(d14:0/12:0(OH))	M+Na[1+]	6.64	0.00223153	EC000226
568.36	CerP(d14:0/12:0(OH))	M+HCOO[-]	7.52	0.001137	EC000225
568.361	CerP(d14:0/12:0(OH))	M+HCOO[-]	7.33	0.000937	EC000225
508.376	CerP(d14:0/12:0)	M+H[1+]	7.2	2.35332e-05	EC000227
536.371	CerP(d14:0/13:0(OH))	M-H[-]	8.48	0.00136553	EC000228
520.376	CerP(d14:0/13:0)	M-H[-]	10.1	0.00122353	EC000229
548.407	CerP(d14:0/15:0)	M-H[-]	8.98	0.00182353	EC000230
548.407	CerP(d14:0/15:0)	M-H[-]	11.07	0.00122353	EC000231
576.438	CerP(d14:0/17:0)	M-H[-]	9.93	0.00162353	EC000232
608.465	CerP(d14:0/18:0(OH))	M+H[1+]	10.51	0.000231533	EC000233
591.461	CerP(d14:0/18:0)	M(C13)-H[-]	10.42	0.00247647	EC000234
592.47	CerP(d14:0/18:0)	M+H[1+]	9.95	0.000123533	EC000234
631.48	CerP(d14:0/18:0)	M+ACN-H[-]	10.13	0.00166853	EC000234
720.591	CerP(d14:0/26:0(OH))	M+H[1+]	12.96	0.000331533	EC000235
742.575	CerP(d14:0/26:0(OH))	M+Na[1+]	12.55	0.00253153	EC000236
722.548	CerP(d14:0/26:2)	M+Na[1+]	11.79	0.00172353	EC000237
768.554	CerP(d14:0/26:2)	M+HCOONa[1+]	11.84	0.00242353	EC000237
476.314	CerP(d14:1/10:0(OH))	M-H2O+H[1+]	11.59	0.000181533	EC000238
494.324	CerP(d14:1/10:0(OH))	M+H[1+]	6.08	8.15332e-05	EC000239
512.335	CerP(d14:1/10:0(OH))	M+H2O+H[1+]	6.08	1.84668e-05	EC000239
538.314	CerP(d14:1/10:0(OH))	M+HCOO[-]	6.07	0.000887	EC000239
478.329	CerP(d14:1/10:0)	M+H[1+]	11.66	0.000123533	EC000240
478.329	CerP(d14:1/10:0)	M+H[1+]	12.68	0.000143533	EC000241
478.329	CerP(d14:1/10:0)	M+H[1+]	12.09	0.000213533	EC000242
490.329	CerP(d14:1/11:0)	M-H[-]	7.2	0.00102353	EC000243
510.356	CerP(d14:1/11:0)	M+H2O+H[1+]	7.07	2.35332e-05	EC000243
504.345	CerP(d14:1/12:0(OH))	M-H2O+H[1+]	12.33	8.15332e-05	EC000244
522.355	CerP(d14:1/12:0(OH))	M+H[1+]	6.89	1.84668e-05	EC000245
544.339	CerP(d14:1/12:0(OH))	M+Na[1+]	6.35	0.00198153	EC000246
566.345	CerP(d14:1/12:0(OH))	M+HCOO[-]	6.88	0.001187	EC000245
506.361	CerP(d14:1/12:0)	M+H[1+]	12.88	2.35332e-05	EC000247
550.387	CerP(d14:1/14:0(OH))	M+H[1+]	7.71	1.84668e-05	EC000248
572.371	CerP(d14:1/14:0(OH))	M+Na[1+]	6.97	0.00228153	EC000249
594.376	CerP(d14:1/14:0(OH))	M+HCOO[-]	7.71	0.000887	EC000248
694.517	CerP(d14:1/24:1)	M+Na[1+]	11	0.00212353	EC000250
718.575	CerP(d14:1/26:0(OH))	M+H[1+]	12.93	0.000581533	EC000251
722.548	CerP(d14:1/26:1)	M+Na[1+]	11.79	0.00172353	EC000237
768.554	CerP(d14:1/26:1)	M+HCOONa[1+]	11.84	0.00242353	EC000237
680.535	CerP(d14:1/26:2)	M-H2O+H[1+]	7.7	0.00277647	EC000252
720.532	CerP(d14:1/26:2)	M+Na[1+]	11.19	0.00202353	EC000253
476.314	CerP(d14:2/10:0)	M+H[1+]	11.59	0.000123533	EC000254
520.34	CerP(d14:2/12:0(OH))	M+H[1+]	6.34	3.15332e-05	EC000255
542.324	CerP(d14:2/12:0(OH))	M+Na[1+]	5.89	0.00243153	EC000256
554.301	CerP(d14:2/12:0(OH))	M+Cl[-]	6.33	9.2e-05	EC000255
564.329	CerP(d14:2/12:0(OH))	M+HCOO[-]	6.33	0.001037	EC000255
504.345	CerP(d14:2/12:0)	M+H[1+]	12.33	2.35332e-05	EC000257
548.371	CerP(d14:2/14:0(OH))	M+H[1+]	7.09	0.000131533	EC000258
570.356	CerP(d14:2/14:0(OH))	M+Na[1+]	6.51	0.00243153	EC000259
570.356	CerP(d14:2/14:0(OH))	M+Na[1+]	6.74	0.00252153	EC000259
694.517	CerP(d14:2/24:0)	M+Na[1+]	11	0.00212353	EC000250
700.527	CerP(d14:2/25:0(OH))	M-H[-]	13.22	0.00166553	EC000260
722.548	CerP(d14:2/26:0)	M+Na[1+]	11.79	0.00172353	EC000237
768.554	CerP(d14:2/26:0)	M+HCOONa[1+]	11.84	0.00242353	EC000237
680.535	CerP(d14:2/26:1)	M-H2O+H[1+]	7.7	0.00277647	EC000252
720.532	CerP(d14:2/26:1)	M+Na[1+]	11.19	0.00202353	EC000253
490.329	CerP(d15:0/10:0(OH))	M-H2O-H[-]	7.2	0.000965533	EC000220
510.356	CerP(d15:0/10:0(OH))	M+H[1+]	7.07	8.15332e-05	EC000220
554.345	CerP(d15:0/10:0(OH))	M+HCOO[-]	7.06	0.000587	EC000220
568.36	CerP(d15:0/10:0(OH))	M+CH3COO[-]	7.52	0.001137	EC000220
568.361	CerP(d15:0/10:0(OH))	M+CH3COO[-]	7.33	0.000937	EC000220
492.345	CerP(d15:0/10:0)	M-H[-]	9.1	0.00122353	EC000221
492.345	CerP(d15:0/10:0)	M-H[-]	7.18	0.00112353	EC000222
492.345	CerP(d15:0/10:0)	M-H[-]	7.93	0.00102353	EC000223
506.361	CerP(d15:0/11:0(OH))	M-H2O+H[1+]	12.88	3.15332e-05	EC000224
524.371	CerP(d15:0/11:0(OH))	M+H[1+]	7.54	6.84668e-05	EC000225
546.353	CerP(d15:0/11:0(OH))	M+Na[1+]	7.35	6.84668e-05	EC000225
546.355	CerP(d15:0/11:0(OH))	M+Na[1+]	6.64	0.00223153	EC000226
568.36	CerP(d15:0/11:0(OH))	M+HCOO[-]	7.52	0.001137	EC000225
568.361	CerP(d15:0/11:0(OH))	M+HCOO[-]	7.33	0.000937	EC000225
508.376	CerP(d15:0/11:0)	M+H[1+]	7.2	2.35332e-05	EC000227
536.371	CerP(d15:0/12:0(OH))	M-H[-]	8.48	0.00136553	EC000228
520.376	CerP(d15:0/12:0)	M-H[-]	10.1	0.00122353	EC000229
548.407	CerP(d15:0/14:0)	M-H[-]	8.98	0.00182353	EC000230
548.407	CerP(d15:0/14:0)	M-H[-]	11.07	0.00122353	EC000231
576.438	CerP(d15:0/16:0)	M-H[-]	9.93	0.00162353	EC000232
608.465	CerP(d15:0/17:0(OH))	M+H[1+]	10.51	0.000231533	EC000233
591.461	CerP(d15:0/17:0)	M(C13)-H[-]	10.42	0.00247647	EC000234
592.47	CerP(d15:0/17:0)	M+H[1+]	9.95	0.000123533	EC000234
631.48	CerP(d15:0/17:0)	M+ACN-H[-]	10.13	0.00166853	EC000234
720.591	CerP(d15:0/25:0(OH))	M+H[1+]	12.96	0.000331533	EC000235
742.575	CerP(d15:0/25:0(OH))	M+Na[1+]	12.55	0.00253153	EC000236
490.329	CerP(d15:1/10:0)	M-H[-]	7.2	0.00102353	EC000243
510.356	CerP(d15:1/10:0)	M+H2O+H[1+]	7.07	2.35332e-05	EC000243
504.345	CerP(d15:1/11:0(OH))	M-H2O+H[1+]	12.33	8.15332e-05	EC000244
522.355	CerP(d15:1/11:0(OH))	M+H[1+]	6.89	1.84668e-05	EC000245
544.339	CerP(d15:1/11:0(OH))	M+Na[1+]	6.35	0.00198153	EC000246
566.345	CerP(d15:1/11:0(OH))	M+HCOO[-]	6.88	0.001187	EC000245
506.361	CerP(d15:1/11:0)	M+H[1+]	12.88	2.35332e-05	EC000247
550.387	CerP(d15:1/13:0(OH))	M+H[1+]	7.71	1.84668e-05	EC000248
572.371	CerP(d15:1/13:0(OH))	M+Na[1+]	6.97	0.00228153	EC000249
594.376	CerP(d15:1/13:0(OH))	M+HCOO[-]	7.71	0.000887	EC000248
700.527	CerP(d15:1/24:1(OH))	M-H[-]	13.22	0.00166553	EC000260
718.575	CerP(d15:1/25:0(OH))	M+H[1+]	12.93	0.000581533	EC000251
520.34	CerP(d15:2/11:0(OH))	M+H[1+]	6.34	3.15332e-05	EC000255
542.324	CerP(d15:2/11:0(OH))	M+Na[1+]	5.89	0.00243153	EC000256
554.301	CerP(d15:2/11:0(OH))	M+Cl[-]	6.33	9.2e-05	EC000255
564.329	CerP(d15:2/11:0(OH))	M+HCOO[-]	6.33	0.001037	EC000255
504.345	CerP(d15:2/11:0)	M+H[1+]	12.33	2.35332e-05	EC000257
548.371	CerP(d15:2/13:0(OH))	M+H[1+]	7.09	0.000131533	EC000258
570.356	CerP(d15:2/13:0(OH))	M+Na[1+]	6.51	0.00243153	EC000259
570.356	CerP(d15:2/13:0(OH))	M+Na[1+]	6.74	0.00252153	EC000259
694.517	CerP(d15:2/23:0)	M+Na[1+]	11	0.00212353	EC000250
700.527	CerP(d15:2/24:0(OH))	M-H[-]	13.22	0.00166553	EC000260
698.511	CerP(d15:2/24:1(OH))	M-H[-]	12.72	0.00161553	EC000261
722.548	CerP(d15:2/25:0)	M+Na[1+]	11.79	0.00172353	EC000237
768.554	CerP(d15:2/25:0)	M+HCOONa[1+]	11.84	0.00242353	EC000237
744.553	CerP(d15:2/26:0(OH))	M-H+O[-]	13.48	0.00167553	EC000262
752.559	CerP(d15:2/26:0(OH))	M+Na[1+]	13.39	0.00288153	EC000262
506.361	CerP(d16:0/10:0(OH))	M-H2O+H[1+]	12.88	3.15332e-05	EC000224
524.371	CerP(d16:0/10:0(OH))	M+H[1+]	7.54	6.84668e-05	EC000225
546.353	CerP(d16:0/10:0(OH))	M+Na[1+]	7.35	6.84668e-05	EC000225
546.355	CerP(d16:0/10:0(OH))	M+Na[1+]	6.64	0.00223153	EC000226
568.36	CerP(d16:0/10:0(OH))	M+HCOO[-]	7.52	0.001137	EC000225
568.361	CerP(d16:0/10:0(OH))	M+HCOO[-]	7.33	0.000937	EC000225
508.376	CerP(d16:0/10:0)	M+H[1+]	7.2	2.35332e-05	EC000227
536.371	CerP(d16:0/11:0(OH))	M-H[-]	8.48	0.00136553	EC000228
520.376	CerP(d16:0/11:0)	M-H[-]	10.1	0.00122353	EC000229
548.407	CerP(d16:0/13:0)	M-H[-]	8.98	0.00182353	EC000230
548.407	CerP(d16:0/13:0)	M-H[-]	11.07	0.00122353	EC000231
576.438	CerP(d16:0/15:0)	M-H[-]	9.93	0.00162353	EC000232
608.465	CerP(d16:0/16:0(OH))	M+H[1+]	10.51	0.000231533	EC000233
591.461	CerP(d16:0/16:0)	M(C13)-H[-]	10.42	0.00247647	EC000234
592.47	CerP(d16:0/16:0)	M+H[1+]	9.95	0.000123533	EC000234
631.48	CerP(d16:0/16:0)	M+ACN-H[-]	10.13	0.00166853	EC000234
694.517	CerP(d16:0/22:2)	M+Na[1+]	11	0.00212353	EC000250
720.591	CerP(d16:0/24:0(OH))	M+H[1+]	12.96	0.000331533	EC000235
742.575	CerP(d16:0/24:0(OH))	M+Na[1+]	12.55	0.00253153	EC000236
718.575	CerP(d16:0/24:1(OH))	M+H[1+]	12.93	0.000581533	EC000251
504.345	CerP(d16:1/10:0(OH))	M-H2O+H[1+]	12.33	8.15332e-05	EC000244
522.355	CerP(d16:1/10:0(OH))	M+H[1+]	6.89	1.84668e-05	EC000245
544.339	CerP(d16:1/10:0(OH))	M+Na[1+]	6.35	0.00198153	EC000246
566.345	CerP(d16:1/10:0(OH))	M+HCOO[-]	6.88	0.001187	EC000245
506.361	CerP(d16:1/10:0)	M+H[1+]	12.88	2.35332e-05	EC000247
550.387	CerP(d16:1/12:0(OH))	M+H[1+]	7.71	1.84668e-05	EC000248
572.371	CerP(d16:1/12:0(OH))	M+Na[1+]	6.97	0.00228153	EC000249
594.376	CerP(d16:1/12:0(OH))	M+HCOO[-]	7.71	0.000887	EC000248
694.517	CerP(d16:1/22:1)	M+Na[1+]	11	0.00212353	EC000250
718.575	CerP(d16:1/24:0(OH))	M+H[1+]	12.93	0.000581533	EC000251
722.548	CerP(d16:1/24:1)	M+Na[1+]	11.79	0.00172353	EC000237
768.554	CerP(d16:1/24:1)	M+HCOONa[1+]	11.84	0.00242353	EC000237
694.517	CerP(d16:1/24:4)	M+H[1+]	11	0.000176467	EC000263
746.606	CerP(d16:1/26:0(OH))	M+H[1+]	13.06	0.000381533	EC000264
768.59	CerP(d16:1/26:0(OH))	M+Na[1+]	12.6	0.00198153	EC000265
520.34	CerP(d16:2/10:0(OH))	M+H[1+]	6.34	3.15332e-05	EC000255
542.324	CerP(d16:2/10:0(OH))	M+Na[1+]	5.89	0.00243153	EC000256
554.301	CerP(d16:2/10:0(OH))	M+Cl[-]	6.33	9.2e-05	EC000255
564.329	CerP(d16:2/10:0(OH))	M+HCOO[-]	6.33	0.001037	EC000255
504.345	CerP(d16:2/10:0)	M+H[1+]	12.33	2.35332e-05	EC000257
548.371	CerP(d16:2/12:0(OH))	M+H[1+]	7.09	0.000131533	EC000258
570.356	CerP(d16:2/12:0(OH))	M+Na[1+]	6.51	0.00243153	EC000259
570.356	CerP(d16:2/12:0(OH))	M+Na[1+]	6.74	0.00252153	EC000259
694.517	CerP(d16:2/22:0)	M+Na[1+]	11	0.00212353	EC000250
700.527	CerP(d16:2/23:0(OH))	M-H[-]	13.22	0.00166553	EC000260
722.548	CerP(d16:2/24:0)	M+Na[1+]	11.79	0.00172353	EC000237
768.554	CerP(d16:2/24:0)	M+HCOONa[1+]	11.84	0.00242353	EC000237
680.535	CerP(d16:2/24:1)	M-H2O+H[1+]	7.7	0.00277647	EC000252
720.532	CerP(d16:2/24:1)	M+Na[1+]	11.19	0.00202353	EC000253
744.553	CerP(d16:2/25:0(OH))	M-H+O[-]	13.48	0.00167553	EC000262
752.559	CerP(d16:2/25:0(OH))	M+Na[1+]	13.39	0.00288153	EC000262
744.591	CerP(d16:2/26:0(OH))	M+H[1+]	13.05	0.000331533	EC000266
744.591	CerP(d16:2/26:0(OH))	M+H[1+]	12.6	0.000731533	EC000267
762.601	CerP(d16:2/26:0(OH))	M+H2O+H[1+]	13.17	0.000131533	EC000266
766.575	CerP(d16:2/26:0(OH))	M+Na[1+]	12.53	0.00243153	EC000267
536.371	CerP(d17:0/10:0(OH))	M-H[-]	8.48	0.00136553	EC000228
520.376	CerP(d17:0/10:0)	M-H[-]	10.1	0.00122353	EC000229
548.407	CerP(d17:0/12:0)	M-H[-]	8.98	0.00182353	EC000230
548.407	CerP(d17:0/12:0)	M-H[-]	11.07	0.00122353	EC000231
576.438	CerP(d17:0/14:0)	M-H[-]	9.93	0.00162353	EC000232
608.465	CerP(d17:0/15:0(OH))	M+H[1+]	10.51	0.000231533	EC000233
591.461	CerP(d17:0/15:0)	M(C13)-H[-]	10.42	0.00247647	EC000234
592.47	CerP(d17:0/15:0)	M+H[1+]	9.95	0.000123533	EC000234
631.48	CerP(d17:0/15:0)	M+ACN-H[-]	10.13	0.00166853	EC000234
720.591	CerP(d17:0/23:0(OH))	M+H[1+]	12.96	0.000331533	EC000235
742.575	CerP(d17:0/23:0(OH))	M+Na[1+]	12.55	0.00253153	EC000236
550.387	CerP(d17:1/11:0(OH))	M+H[1+]	7.71	1.84668e-05	EC000248
572.371	CerP(d17:1/11:0(OH))	M+Na[1+]	6.97	0.00228153	EC000249
594.376	CerP(d17:1/11:0(OH))	M+HCOO[-]	7.71	0.000887	EC000248
700.527	CerP(d17:1/22:1(OH))	M-H[-]	13.22	0.00166553	EC000260
718.575	CerP(d17:1/23:0(OH))	M+H[1+]	12.93	0.000581533	EC000251
744.553	CerP(d17:1/24:1(OH))	M-H+O[-]	13.48	0.00167553	EC000262
752.559	CerP(d17:1/24:1(OH))	M+Na[1+]	13.39	0.00288153	EC000262
746.606	CerP(d17:1/25:0(OH))	M+H[1+]	13.06	0.000381533	EC000264
768.59	CerP(d17:1/25:0(OH))	M+Na[1+]	12.6	0.00198153	EC000265
548.371	CerP(d17:2/11:0(OH))	M+H[1+]	7.09	0.000131533	EC000258
570.356	CerP(d17:2/11:0(OH))	M+Na[1+]	6.51	0.00243153	EC000259
570.356	CerP(d17:2/11:0(OH))	M+Na[1+]	6.74	0.00252153	EC000259
694.517	CerP(d17:2/21:0)	M+Na[1+]	11	0.00212353	EC000250
700.527	CerP(d17:2/22:0(OH))	M-H[-]	13.22	0.00166553	EC000260
698.511	CerP(d17:2/22:1(OH))	M-H[-]	12.72	0.00161553	EC000261
722.548	CerP(d17:2/23:0)	M+Na[1+]	11.79	0.00172353	EC000237
768.554	CerP(d17:2/23:0)	M+HCOONa[1+]	11.84	0.00242353	EC000237
744.553	CerP(d17:2/24:0(OH))	M-H+O[-]	13.48	0.00167553	EC000262
752.559	CerP(d17:2/24:0(OH))	M+Na[1+]	13.39	0.00288153	EC000262
726.543	CerP(d17:2/24:1(OH))	M-H[-]	13.37	0.00151553	EC000268
744.591	CerP(d17:2/25:0(OH))	M+H[1+]	13.05	0.000331533	EC000266
744.591	CerP(d17:2/25:0(OH))	M+H[1+]	12.6	0.000731533	EC000267
762.601	CerP(d17:2/25:0(OH))	M+H2O+H[1+]	13.17	0.000131533	EC000266
766.575	CerP(d17:2/25:0(OH))	M+Na[1+]	12.53	0.00243153	EC000267
548.407	CerP(d18:0/11:0)	M-H[-]	8.98	0.00182353	EC000230
548.407	CerP(d18:0/11:0)	M-H[-]	11.07	0.00122353	EC000231
576.438	CerP(d18:0/13:0)	M-H[-]	9.93	0.00162353	EC000232
608.465	CerP(d18:0/14:0(OH))	M+H[1+]	10.51	0.000231533	EC000233
591.461	CerP(d18:0/14:0)	M(C13)-H[-]	10.42	0.00247647	EC000234
592.47	CerP(d18:0/14:0)	M+H[1+]	9.95	0.000123533	EC000234
631.48	CerP(d18:0/14:0)	M+ACN-H[-]	10.13	0.00166853	EC000234
694.517	CerP(d18:0/20:2)	M+Na[1+]	11	0.00212353	EC000250
720.591	CerP(d18:0/22:0(OH))	M+H[1+]	12.96	0.000331533	EC000235
742.575	CerP(d18:0/22:0(OH))	M+Na[1+]	12.55	0.00253153	EC000236
718.575	CerP(d18:0/22:1(OH))	M+H[1+]	12.93	0.000581533	EC000251
722.548	CerP(d18:0/22:2)	M+Na[1+]	11.79	0.00172353	EC000237
768.554	CerP(d18:0/22:2)	M+HCOONa[1+]	11.84	0.00242353	EC000237
694.517	CerP(d18:0/22:5)	M+H[1+]	11	0.000176467	EC000263
746.606	CerP(d18:0/24:1(OH))	M+H[1+]	13.06	0.000381533	EC000264
768.59	CerP(d18:0/24:1(OH))	M+Na[1+]	12.6	0.00198153	EC000265
550.387	CerP(d18:1/10:0(OH))	M+H[1+]	7.71	1.84668e-05	EC000248
572.371	CerP(d18:1/10:0(OH))	M+Na[1+]	6.97	0.00228153	EC000249
594.376	CerP(d18:1/10:0(OH))	M+HCOO[-]	7.71	0.000887	EC000248
694.517	CerP(d18:1/20:1)	M+Na[1+]	11	0.00212353	EC000250
718.575	CerP(d18:1/22:0(OH))	M+H[1+]	12.93	0.000581533	EC000251
722.548	CerP(d18:1/22:1)	M+Na[1+]	11.79	0.00172353	EC000237
768.554	CerP(d18:1/22:1)	M+HCOONa[1+]	11.84	0.00242353	EC000237
680.535	CerP(d18:1/22:2)	M-H2O+H[1+]	7.7	0.00277647	EC000252
720.532	CerP(d18:1/22:2)	M+Na[1+]	11.19	0.00202353	EC000253
694.517	CerP(d18:1/22:4)	M+H[1+]	11	0.000176467	EC000263
746.606	CerP(d18:1/24:0(OH))	M+H[1+]	13.06	0.000381533	EC000264
768.59	CerP(d18:1/24:0(OH))	M+Na[1+]	12.6	0.00198153	EC000265
744.591	CerP(d18:1/24:1(OH))	M+H[1+]	13.05	0.000331533	EC000266
744.591	CerP(d18:1/24:1(OH))	M+H[1+]	12.6	0.000731533	EC000267
762.601	CerP(d18:1/24:1(OH))	M+H2O+H[1+]	13.17	0.000131533	EC000266
766.575	CerP(d18:1/24:1(OH))	M+Na[1+]	12.53	0.00243153	EC000267
722.548	CerP(d18:1/24:4)	M+H[1+]	11.79	0.000576467	EC000269
796.621	CerP(d18:1/26:0(OH))	M+Na[1+]	13.25	0.00208153	EC000270
796.622	CerP(d18:1/26:0(OH))	M+Na[1+]	13.01	0.00248153	EC000270
736.598	CerP(d18:1/26:2)	M-H2O+H[1+]	8.65	0.00247647	EC000271
506.361	CerP(d18:1/8:0)	M+H[1+]	12.88	2.35332e-05	EC000247
548.371	CerP(d18:2/10:0(OH))	M+H[1+]	7.09	0.000131533	EC000258
570.356	CerP(d18:2/10:0(OH))	M+Na[1+]	6.51	0.00243153	EC000259
570.356	CerP(d18:2/10:0(OH))	M+Na[1+]	6.74	0.00252153	EC000259
694.517	CerP(d18:2/20:0)	M+Na[1+]	11	0.00212353	EC000250
700.527	CerP(d18:2/21:0(OH))	M-H[-]	13.22	0.00166553	EC000260
722.548	CerP(d18:2/22:0)	M+Na[1+]	11.79	0.00172353	EC000237
768.554	CerP(d18:2/22:0)	M+HCOONa[1+]	11.84	0.00242353	EC000237
680.535	CerP(d18:2/22:1)	M-H2O+H[1+]	7.7	0.00277647	EC000252
720.532	CerP(d18:2/22:1)	M+Na[1+]	11.19	0.00202353	EC000253
744.553	CerP(d18:2/23:0(OH))	M-H+O[-]	13.48	0.00167553	EC000262
752.559	CerP(d18:2/23:0(OH))	M+Na[1+]	13.39	0.00288153	EC000262
744.591	CerP(d18:2/24:0(OH))	M+H[1+]	13.05	0.000331533	EC000266
744.591	CerP(d18:2/24:0(OH))	M+H[1+]	12.6	0.000731533	EC000267
762.601	CerP(d18:2/24:0(OH))	M+H2O+H[1+]	13.17	0.000131533	EC000266
766.575	CerP(d18:2/24:0(OH))	M+Na[1+]	12.53	0.00243153	EC000267
742.575	CerP(d18:2/24:1(OH))	M+H[1+]	12.55	0.000181533	EC000272
760.585	CerP(d18:2/24:1(OH))	M+H2O+H[1+]	12.69	1.84668e-05	EC000272
720.532	CerP(d18:2/24:4)	M+H[1+]	11.19	0.000376467	EC000273
772.622	CerP(d18:2/26:0(OH))	M+H[1+]	13.21	0.000231533	EC000274
794.605	CerP(d18:2/26:0(OH))	M+Na[1+]	12.72	0.00153153	EC000275
794.606	CerP(d18:2/26:0(OH))	M+Na[1+]	13.19	0.00253153	EC000274
736.598	CerP(d18:2/26:1)	M-H2O+H[1+]	8.65	0.00247647	EC000271
548.407	CerP(d19:0/10:0)	M-H[-]	8.98	0.00182353	EC000230
548.407	CerP(d19:0/10:0)	M-H[-]	11.07	0.00122353	EC000231
576.438	CerP(d19:0/12:0)	M-H[-]	9.93	0.00162353	EC000232
608.465	CerP(d19:0/13:0(OH))	M+H[1+]	10.51	0.000231533	EC000233
591.461	CerP(d19:0/13:0)	M(C13)-H[-]	10.42	0.00247647	EC000234
592.47	CerP(d19:0/13:0)	M+H[1+]	9.95	0.000123533	EC000234
631.48	CerP(d19:0/13:0)	M+ACN-H[-]	10.13	0.00166853	EC000234
720.591	CerP(d19:0/21:0(OH))	M+H[1+]	12.96	0.000331533	EC000235
742.575	CerP(d19:0/21:0(OH))	M+Na[1+]	12.55	0.00253153	EC000236
700.527	CerP(d19:1/20:1(OH))	M-H[-]	13.22	0.00166553	EC000260
718.575	CerP(d19:1/21:0(OH))	M+H[1+]	12.93	0.000581533	EC000251
744.553	CerP(d19:1/22:1(OH))	M-H+O[-]	13.48	0.00167553	EC000262
752.559	CerP(d19:1/22:1(OH))	M+Na[1+]	13.39	0.00288153	EC000262
746.606	CerP(d19:1/23:0(OH))	M+H[1+]	13.06	0.000381533	EC000264
768.59	CerP(d19:1/23:0(OH))	M+Na[1+]	12.6	0.00198153	EC000265
796.621	CerP(d19:1/25:0(OH))	M+Na[1+]	13.25	0.00208153	EC000270
796.622	CerP(d19:1/25:0(OH))	M+Na[1+]	13.01	0.00248153	EC000270
694.517	CerP(d19:2/19:0)	M+Na[1+]	11	0.00212353	EC000250
700.527	CerP(d19:2/20:0(OH))	M-H[-]	13.22	0.00166553	EC000260
698.511	CerP(d19:2/20:1(OH))	M-H[-]	12.72	0.00161553	EC000261
722.548	CerP(d19:2/21:0)	M+Na[1+]	11.79	0.00172353	EC000237
768.554	CerP(d19:2/21:0)	M+HCOONa[1+]	11.84	0.00242353	EC000237
744.553	CerP(d19:2/22:0(OH))	M-H+O[-]	13.48	0.00167553	EC000262
752.559	CerP(d19:2/22:0(OH))	M+Na[1+]	13.39	0.00288153	EC000262
726.543	CerP(d19:2/22:1(OH))	M-H[-]	13.37	0.00151553	EC000268
744.591	CerP(d19:2/23:0(OH))	M+H[1+]	13.05	0.000331533	EC000266
744.591	CerP(d19:2/23:0(OH))	M+H[1+]	12.6	0.000731533	EC000267
762.601	CerP(d19:2/23:0(OH))	M+H2O+H[1+]	13.17	0.000131533	EC000266
766.575	CerP(d19:2/23:0(OH))	M+Na[1+]	12.53	0.00243153	EC000267
772.622	CerP(d19:2/25:0(OH))	M+H[1+]	13.21	0.000231533	EC000274
794.605	CerP(d19:2/25:0(OH))	M+Na[1+]	12.72	0.00153153	EC000275
794.606	CerP(d19:2/25:0(OH))	M+Na[1+]	13.19	0.00253153	EC000274
576.438	CerP(d20:0/11:0)	M-H[-]	9.93	0.00162353	EC000232
608.465	CerP(d20:0/12:0(OH))	M+H[1+]	10.51	0.000231533	EC000233
591.461	CerP(d20:0/12:0)	M(C13)-H[-]	10.42	0.00247647	EC000234
592.47	CerP(d20:0/12:0)	M+H[1+]	9.95	0.000123533	EC000234
631.48	CerP(d20:0/12:0)	M+ACN-H[-]	10.13	0.00166853	EC000234
694.517	CerP(d20:0/18:2)	M+Na[1+]	11	0.00212353	EC000250
720.591	CerP(d20:0/20:0(OH))	M+H[1+]	12.96	0.000331533	EC000235
742.575	CerP(d20:0/20:0(OH))	M+Na[1+]	12.55	0.00253153	EC000236
718.575	CerP(d20:0/20:1(OH))	M+H[1+]	12.93	0.000581533	EC000251
722.548	CerP(d20:0/20:2)	M+Na[1+]	11.79	0.00172353	EC000237
768.554	CerP(d20:0/20:2)	M+HCOONa[1+]	11.84	0.00242353	EC000237
680.535	CerP(d20:0/20:3)	M-H2O+H[1+]	7.7	0.00277647	EC000252
720.532	CerP(d20:0/20:3)	M+Na[1+]	11.19	0.00202353	EC000253
694.517	CerP(d20:0/20:5)	M+H[1+]	11	0.000176467	EC000263
746.606	CerP(d20:0/22:1(OH))	M+H[1+]	13.06	0.000381533	EC000264
768.59	CerP(d20:0/22:1(OH))	M+Na[1+]	12.6	0.00198153	EC000265
722.548	CerP(d20:0/22:5)	M+H[1+]	11.79	0.000576467	EC000269
720.532	CerP(d20:0/22:6)	M+H[1+]	11.19	0.000376467	EC000273
796.621	CerP(d20:0/24:1(OH))	M+Na[1+]	13.25	0.00208153	EC000270
796.622	CerP(d20:0/24:1(OH))	M+Na[1+]	13.01	0.00248153	EC000270
694.517	CerP(d20:1/18:1)	M+Na[1+]	11	0.00212353	EC000250
718.575	CerP(d20:1/20:0(OH))	M+H[1+]	12.93	0.000581533	EC000251
722.548	CerP(d20:1/20:1)	M+Na[1+]	11.79	0.00172353	EC000237
768.554	CerP(d20:1/20:1)	M+HCOONa[1+]	11.84	0.00242353	EC000237
680.535	CerP(d20:1/20:2)	M-H2O+H[1+]	7.7	0.00277647	EC000252
720.532	CerP(d20:1/20:2)	M+Na[1+]	11.19	0.00202353	EC000253
694.517	CerP(d20:1/20:4)	M+H[1+]	11	0.000176467	EC000263
746.606	CerP(d20:1/22:0(OH))	M+H[1+]	13.06	0.000381533	EC000264
768.59	CerP(d20:1/22:0(OH))	M+Na[1+]	12.6	0.00198153	EC000265
744.591	CerP(d20:1/22:1(OH))	M+H[1+]	13.05	0.000331533	EC000266
744.591	CerP(d20:1/22:1(OH))	M+H[1+]	12.6	0.000731533	EC000267
762.601	CerP(d20:1/22:1(OH))	M+H2O+H[1+]	13.17	0.000131533	EC000266
766.575	CerP(d20:1/22:1(OH))	M+Na[1+]	12.53	0.00243153	EC000267
722.548	CerP(d20:1/22:4)	M+H[1+]	11.79	0.000576467	EC000269
720.532	CerP(d20:1/22:5)	M+H[1+]	11.19	0.000376467	EC000273
796.621	CerP(d20:1/24:0(OH))	M+Na[1+]	13.25	0.00208153	EC000270
796.622	CerP(d20:1/24:0(OH))	M+Na[1+]	13.01	0.00248153	EC000270
772.622	CerP(d20:1/24:1(OH))	M+H[1+]	13.21	0.000231533	EC000274
794.605	CerP(d20:1/24:1(OH))	M+Na[1+]	12.72	0.00153153	EC000275
794.606	CerP(d20:1/24:1(OH))	M+Na[1+]	13.19	0.00253153	EC000274
694.517	CerP(d20:2/18:0)	M+Na[1+]	11	0.00212353	EC000250
700.527	CerP(d20:2/19:0(OH))	M-H[-]	13.22	0.00166553	EC000260
722.548	CerP(d20:2/20:0)	M+Na[1+]	11.79	0.00172353	EC000237
768.554	CerP(d20:2/20:0)	M+HCOONa[1+]	11.84	0.00242353	EC000237
680.535	CerP(d20:2/20:1)	M-H2O+H[1+]	7.7	0.00277647	EC000252
720.532	CerP(d20:2/20:1)	M+Na[1+]	11.19	0.00202353	EC000253
694.517	CerP(d20:2/20:3)	M+H[1+]	11	0.000176467	EC000263
744.553	CerP(d20:2/21:0(OH))	M-H+O[-]	13.48	0.00167553	EC000262
752.559	CerP(d20:2/21:0(OH))	M+Na[1+]	13.39	0.00288153	EC000262
744.591	CerP(d20:2/22:0(OH))	M+H[1+]	13.05	0.000331533	EC000266
744.591	CerP(d20:2/22:0(OH))	M+H[1+]	12.6	0.000731533	EC000267
762.601	CerP(d20:2/22:0(OH))	M+H2O+H[1+]	13.17	0.000131533	EC000266
766.575	CerP(d20:2/22:0(OH))	M+Na[1+]	12.53	0.00243153	EC000267
742.575	CerP(d20:2/22:1(OH))	M+H[1+]	12.55	0.000181533	EC000272
760.585	CerP(d20:2/22:1(OH))	M+H2O+H[1+]	12.69	1.84668e-05	EC000272
720.532	CerP(d20:2/22:4)	M+H[1+]	11.19	0.000376467	EC000273
772.622	CerP(d20:2/24:0(OH))	M+H[1+]	13.21	0.000231533	EC000274
794.605	CerP(d20:2/24:0(OH))	M+Na[1+]	12.72	0.00153153	EC000275
794.606	CerP(d20:2/24:0(OH))	M+Na[1+]	13.19	0.00253153	EC000274
792.591	CerP(d20:2/24:1(OH))	M+Na[1+]	12.43	0.00278153	EC000276
736.598	CerP(d20:2/24:1)	M-H2O+H[1+]	8.65	0.00247647	EC000271
576.438	CerP(d21:0/10:0)	M-H[-]	9.93	0.00162353	EC000232
608.465	CerP(d21:0/11:0(OH))	M+H[1+]	10.51	0.000231533	EC000233
591.461	CerP(d21:0/11:0)	M(C13)-H[-]	10.42	0.00247647	EC000234
592.47	CerP(d21:0/11:0)	M+H[1+]	9.95	0.000123533	EC000234
631.48	CerP(d21:0/11:0)	M+ACN-H[-]	10.13	0.00166853	EC000234
694.517	CerP(d21:0/17:2)	M+Na[1+]	11	0.00212353	EC000250
720.591	CerP(d21:0/19:0(OH))	M+H[1+]	12.96	0.000331533	EC000235
742.575	CerP(d21:0/19:0(OH))	M+Na[1+]	12.55	0.00253153	EC000236
694.517	CerP(d21:1/17:1)	M+Na[1+]	11	0.00212353	EC000250
700.527	CerP(d21:1/18:1(OH))	M-H[-]	13.22	0.00166553	EC000260
718.575	CerP(d21:1/19:0(OH))	M+H[1+]	12.93	0.000581533	EC000251
744.553	CerP(d21:1/20:1(OH))	M-H+O[-]	13.48	0.00167553	EC000262
752.559	CerP(d21:1/20:1(OH))	M+Na[1+]	13.39	0.00288153	EC000262
746.606	CerP(d21:1/21:0(OH))	M+H[1+]	13.06	0.000381533	EC000264
768.59	CerP(d21:1/21:0(OH))	M+Na[1+]	12.6	0.00198153	EC000265
796.621	CerP(d21:1/23:0(OH))	M+Na[1+]	13.25	0.00208153	EC000270
796.622	CerP(d21:1/23:0(OH))	M+Na[1+]	13.01	0.00248153	EC000270
694.517	CerP(d21:2/17:0)	M+Na[1+]	11	0.00212353	EC000250
700.527	CerP(d21:2/18:0(OH))	M-H[-]	13.22	0.00166553	EC000260
698.511	CerP(d21:2/18:1(OH))	M-H[-]	12.72	0.00161553	EC000261
722.548	CerP(d21:2/19:0)	M+Na[1+]	11.79	0.00172353	EC000237
768.554	CerP(d21:2/19:0)	M+HCOONa[1+]	11.84	0.00242353	EC000237
744.553	CerP(d21:2/20:0(OH))	M-H+O[-]	13.48	0.00167553	EC000262
752.559	CerP(d21:2/20:0(OH))	M+Na[1+]	13.39	0.00288153	EC000262
726.543	CerP(d21:2/20:1(OH))	M-H[-]	13.37	0.00151553	EC000268
744.591	CerP(d21:2/21:0(OH))	M+H[1+]	13.05	0.000331533	EC000266
744.591	CerP(d21:2/21:0(OH))	M+H[1+]	12.6	0.000731533	EC000267
762.601	CerP(d21:2/21:0(OH))	M+H2O+H[1+]	13.17	0.000131533	EC000266
766.575	CerP(d21:2/21:0(OH))	M+Na[1+]	12.53	0.00243153	EC000267
772.622	CerP(d21:2/23:0(OH))	M+H[1+]	13.21	0.000231533	EC000274
794.605	CerP(d21:2/23:0(OH))	M+Na[1+]	12.72	0.00153153	EC000275
794.606	CerP(d21:2/23:0(OH))	M+Na[1+]	13.19	0.00253153	EC000274
608.465	CerP(d22:0/10:0(OH))	M+H[1+]	10.51	0.000231533	EC000233
591.461	CerP(d22:0/10:0)	M(C13)-H[-]	10.42	0.00247647	EC000234
592.47	CerP(d22:0/10:0)	M+H[1+]	9.95	0.000123533	EC000234
631.48	CerP(d22:0/10:0)	M+ACN-H[-]	10.13	0.00166853	EC000234
720.591	CerP(d22:0/18:0(OH))	M+H[1+]	12.96	0.000331533	EC000235
742.575	CerP(d22:0/18:0(OH))	M+Na[1+]	12.55	0.00253153	EC000236
718.575	CerP(d22:0/18:1(OH))	M+H[1+]	12.93	0.000581533	EC000251
722.548	CerP(d22:0/18:2)	M+Na[1+]	11.79	0.00172353	EC000237
768.554	CerP(d22:0/18:2)	M+HCOONa[1+]	11.84	0.00242353	EC000237
680.535	CerP(d22:0/18:3)	M-H2O+H[1+]	7.7	0.00277647	EC000252
720.532	CerP(d22:0/18:3)	M+Na[1+]	11.19	0.00202353	EC000253
746.606	CerP(d22:0/20:1(OH))	M+H[1+]	13.06	0.000381533	EC000264
768.59	CerP(d22:0/20:1(OH))	M+Na[1+]	12.6	0.00198153	EC000265
722.548	CerP(d22:0/20:5)	M+H[1+]	11.79	0.000576467	EC000269
796.621	CerP(d22:0/22:1(OH))	M+Na[1+]	13.25	0.00208153	EC000270
796.622	CerP(d22:0/22:1(OH))	M+Na[1+]	13.01	0.00248153	EC000270
694.517	CerP(d22:1/16:1)	M+Na[1+]	11	0.00212353	EC000250
718.575	CerP(d22:1/18:0(OH))	M+H[1+]	12.93	0.000581533	EC000251
722.548	CerP(d22:1/18:1)	M+Na[1+]	11.79	0.00172353	EC000237
768.554	CerP(d22:1/18:1)	M+HCOONa[1+]	11.84	0.00242353	EC000237
680.535	CerP(d22:1/18:2)	M-H2O+H[1+]	7.7	0.00277647	EC000252
720.532	CerP(d22:1/18:2)	M+Na[1+]	11.19	0.00202353	EC000253
694.517	CerP(d22:1/18:4)	M+H[1+]	11	0.000176467	EC000263
746.606	CerP(d22:1/20:0(OH))	M+H[1+]	13.06	0.000381533	EC000264
768.59	CerP(d22:1/20:0(OH))	M+Na[1+]	12.6	0.00198153	EC000265
744.591	CerP(d22:1/20:1(OH))	M+H[1+]	13.05	0.000331533	EC000266
744.591	CerP(d22:1/20:1(OH))	M+H[1+]	12.6	0.000731533	EC000267
762.601	CerP(d22:1/20:1(OH))	M+H2O+H[1+]	13.17	0.000131533	EC000266
766.575	CerP(d22:1/20:1(OH))	M+Na[1+]	12.53	0.00243153	EC000267
722.548	CerP(d22:1/20:4)	M+H[1+]	11.79	0.000576467	EC000269
720.532	CerP(d22:1/20:5)	M+H[1+]	11.19	0.000376467	EC000273
796.621	CerP(d22:1/22:0(OH))	M+Na[1+]	13.25	0.00208153	EC000270
796.622	CerP(d22:1/22:0(OH))	M+Na[1+]	13.01	0.00248153	EC000270
772.622	CerP(d22:1/22:1(OH))	M+H[1+]	13.21	0.000231533	EC000274
794.605	CerP(d22:1/22:1(OH))	M+Na[1+]	12.72	0.00153153	EC000275
794.606	CerP(d22:1/22:1(OH))	M+Na[1+]	13.19	0.00253153	EC000274
736.598	CerP(d22:1/22:2)	M-H2O+H[1+]	8.65	0.00247647	EC000271
852.684	CerP(d22:1/26:0(OH))	M+Na[1+]	14.39	0.00258153	EC000277
694.517	CerP(d22:2/16:0)	M+Na[1+]	11	0.00212353	EC000250
700.527	CerP(d22:2/17:0(OH))	M-H[-]	13.22	0.00166553	EC000260
722.548	CerP(d22:2/18:0)	M+Na[1+]	11.79	0.00172353	EC000237
768.554	CerP(d22:2/18:0)	M+HCOONa[1+]	11.84	0.00242353	EC000237
680.535	CerP(d22:2/18:1)	M-H2O+H[1+]	7.7	0.00277647	EC000252
720.532	CerP(d22:2/18:1)	M+Na[1+]	11.19	0.00202353	EC000253
694.517	CerP(d22:2/18:3)	M+H[1+]	11	0.000176467	EC000263
744.553	CerP(d22:2/19:0(OH))	M-H+O[-]	13.48	0.00167553	EC000262
752.559	CerP(d22:2/19:0(OH))	M+Na[1+]	13.39	0.00288153	EC000262
744.591	CerP(d22:2/20:0(OH))	M+H[1+]	13.05	0.000331533	EC000266
744.591	CerP(d22:2/20:0(OH))	M+H[1+]	12.6	0.000731533	EC000267
762.601	CerP(d22:2/20:0(OH))	M+H2O+H[1+]	13.17	0.000131533	EC000266
766.575	CerP(d22:2/20:0(OH))	M+Na[1+]	12.53	0.00243153	EC000267
742.575	CerP(d22:2/20:1(OH))	M+H[1+]	12.55	0.000181533	EC000272
760.585	CerP(d22:2/20:1(OH))	M+H2O+H[1+]	12.69	1.84668e-05	EC000272
722.548	CerP(d22:2/20:3)	M+H[1+]	11.79	0.000576467	EC000269
720.532	CerP(d22:2/20:4)	M+H[1+]	11.19	0.000376467	EC000273
772.622	CerP(d22:2/22:0(OH))	M+H[1+]	13.21	0.000231533	EC000274
794.605	CerP(d22:2/22:0(OH))	M+Na[1+]	12.72	0.00153153	EC000275
794.606	CerP(d22:2/22:0(OH))	M+Na[1+]	13.19	0.00253153	EC000274
792.591	CerP(d22:2/22:1(OH))	M+Na[1+]	12.43	0.00278153	EC000276
736.598	CerP(d22:2/22:1)	M-H2O+H[1+]	8.65	0.00247647	EC000271
820.621	CerP(d22:2/24:1(OH))	M+Na[1+]	13.08	0.00218153	EC000278
850.668	CerP(d22:2/26:0(OH))	M+Na[1+]	13.86	0.00173153	EC000279
478.329	CerP(d24:0(OH))	M-H2O+H[1+]	11.66	0.000131533	EC000214
478.329	CerP(d24:0(OH))	M-H2O+H[1+]	12.68	0.000151533	EC000215
478.329	CerP(d24:0(OH))	M-H2O+H[1+]	12.09	0.000221533	EC000216
496.34	CerP(d24:0(OH))	M+H[1+]	6.66	3.15332e-05	EC000217
518.322	CerP(d24:0(OH))	M+Na[1+]	6.49	0.000168467	EC000217
518.324	CerP(d24:0(OH))	M+Na[1+]	5.95	0.00243153	EC000218
530.302	CerP(d24:0(OH))	M+Cl[-]	6.66	0.000308	EC000217
540.329	CerP(d24:0(OH))	M+HCOO[-]	6.64	0.001237	EC000217
540.329	CerP(d24:0(OH))	M+HCOO[-]	6.47	0.000937	EC000217
480.345	CerP(d24:0)	M+H[1+]	7.01	7.64668e-05	EC000219
476.314	CerP(d24:1(OH))	M-H2O+H[1+]	11.59	0.000181533	EC000238
494.324	CerP(d24:1(OH))	M+H[1+]	6.08	8.15332e-05	EC000239
512.335	CerP(d24:1(OH))	M+H2O+H[1+]	6.08	1.84668e-05	EC000239
538.314	CerP(d24:1(OH))	M+HCOO[-]	6.07	0.000887	EC000239
478.329	CerP(d24:1)	M+H[1+]	11.66	0.000123533	EC000240
478.329	CerP(d24:1)	M+H[1+]	12.68	0.000143533	EC000241
478.329	CerP(d24:1)	M+H[1+]	12.09	0.000213533	EC000242
476.314	CerP(d24:2)	M+H[1+]	11.59	0.000123533	EC000254
490.329	CerP(d25:0(OH))	M-H2O-H[-]	7.2	0.000965533	EC000220
510.356	CerP(d25:0(OH))	M+H[1+]	7.07	8.15332e-05	EC000220
554.345	CerP(d25:0(OH))	M+HCOO[-]	7.06	0.000587	EC000220
568.36	CerP(d25:0(OH))	M+CH3COO[-]	7.52	0.001137	EC000220
568.361	CerP(d25:0(OH))	M+CH3COO[-]	7.33	0.000937	EC000220
492.345	CerP(d25:0)	M-H[-]	9.1	0.00122353	EC000221
492.345	CerP(d25:0)	M-H[-]	7.18	0.00112353	EC000222
492.345	CerP(d25:0)	M-H[-]	7.93	0.00102353	EC000223
490.329	CerP(d25:1)	M-H[-]	7.2	0.00102353	EC000243
510.356	CerP(d25:1)	M+H2O+H[1+]	7.07	2.35332e-05	EC000243
506.361	CerP(d26:0(OH))	M-H2O+H[1+]	12.88	3.15332e-05	EC000224
524.371	CerP(d26:0(OH))	M+H[1+]	7.54	6.84668e-05	EC000225
546.353	CerP(d26:0(OH))	M+Na[1+]	7.35	6.84668e-05	EC000225
546.355	CerP(d26:0(OH))	M+Na[1+]	6.64	0.00223153	EC000226
568.36	CerP(d26:0(OH))	M+HCOO[-]	7.52	0.001137	EC000225
568.361	CerP(d26:0(OH))	M+HCOO[-]	7.33	0.000937	EC000225
508.376	CerP(d26:0)	M+H[1+]	7.2	2.35332e-05	EC000227
504.345	CerP(d26:1(OH))	M-H2O+H[1+]	12.33	8.15332e-05	EC000244
522.355	CerP(d26:1(OH))	M+H[1+]	6.89	1.84668e-05	EC000245
544.339	CerP(d26:1(OH))	M+Na[1+]	6.35	0.00198153	EC000246
566.345	CerP(d26:1(OH))	M+HCOO[-]	6.88	0.001187	EC000245
506.361	CerP(d26:1)	M+H[1+]	12.88	2.35332e-05	EC000247
520.34	CerP(d26:2(OH))	M+H[1+]	6.34	3.15332e-05	EC000255
542.324	CerP(d26:2(OH))	M+Na[1+]	5.89	0.00243153	EC000256
554.301	CerP(d26:2(OH))	M+Cl[-]	6.33	9.2e-05	EC000255
564.329	CerP(d26:2(OH))	M+HCOO[-]	6.33	0.001037	EC000255
504.345	CerP(d26:2)	M+H[1+]	12.33	2.35332e-05	EC000257
536.371	CerP(d27:0(OH))	M-H[-]	8.48	0.00136553	EC000228
520.376	CerP(d27:0)	M-H[-]	10.1	0.00122353	EC000229
550.387	CerP(d28:1(OH))	M+H[1+]	7.71	1.84668e-05	EC000248
572.371	CerP(d28:1(OH))	M+Na[1+]	6.97	0.00228153	EC000249
594.376	CerP(d28:1(OH))	M+HCOO[-]	7.71	0.000887	EC000248
548.371	CerP(d28:2(OH))	M+H[1+]	7.09	0.000131533	EC000258
570.356	CerP(d28:2(OH))	M+Na[1+]	6.51	0.00243153	EC000259
570.356	CerP(d28:2(OH))	M+Na[1+]	6.74	0.00252153	EC000259
548.407	CerP(d29:0)	M-H[-]	8.98	0.00182353	EC000230
548.407	CerP(d29:0)	M-H[-]	11.07	0.00122353	EC000231
576.438	CerP(d31:0)	M-H[-]	9.93	0.00162353	EC000232
608.465	CerP(d32:0(OH))	M+H[1+]	10.51	0.000231533	EC000233
591.461	CerP(d32:0)	M(C13)-H[-]	10.42	0.00247647	EC000234
592.47	CerP(d32:0)	M+H[1+]	9.95	0.000123533	EC000234
631.48	CerP(d32:0)	M+ACN-H[-]	10.13	0.00166853	EC000234
694.517	CerP(d38:2)	M+Na[1+]	11	0.00212353	EC000250
700.527	CerP(d39:2(OH))	M-H[-]	13.22	0.00166553	EC000260
698.511	CerP(d39:3(OH))	M-H[-]	12.72	0.00161553	EC000261
720.591	CerP(d40:0(OH))	M+H[1+]	12.96	0.000331533	EC000235
742.575	CerP(d40:0(OH))	M+Na[1+]	12.55	0.00253153	EC000236
718.575	CerP(d40:1(OH))	M+H[1+]	12.93	0.000581533	EC000251
722.548	CerP(d40:2)	M+Na[1+]	11.79	0.00172353	EC000237
768.554	CerP(d40:2)	M+HCOONa[1+]	11.84	0.00242353	EC000237
680.535	CerP(d40:3)	M-H2O+H[1+]	7.7	0.00277647	EC000252
720.532	CerP(d40:3)	M+Na[1+]	11.19	0.00202353	EC000253
694.517	CerP(d40:5)	M+H[1+]	11	0.000176467	EC000263
744.553	CerP(d41:2(OH))	M-H+O[-]	13.48	0.00167553	EC000262
752.559	CerP(d41:2(OH))	M+Na[1+]	13.39	0.00288153	EC000262
726.543	CerP(d41:3(OH))	M-H[-]	13.37	0.00151553	EC000268
746.606	CerP(d42:1(OH))	M+H[1+]	13.06	0.000381533	EC000264
768.59	CerP(d42:1(OH))	M+Na[1+]	12.6	0.00198153	EC000265
744.591	CerP(d42:2(OH))	M+H[1+]	13.05	0.000331533	EC000266
744.591	CerP(d42:2(OH))	M+H[1+]	12.6	0.000731533	EC000267
762.601	CerP(d42:2(OH))	M+H2O+H[1+]	13.17	0.000131533	EC000266
766.575	CerP(d42:2(OH))	M+Na[1+]	12.53	0.00243153	EC000267
742.575	CerP(d42:3(OH))	M+H[1+]	12.55	0.000181533	EC000272
760.585	CerP(d42:3(OH))	M+H2O+H[1+]	12.69	1.84668e-05	EC000272
722.548	CerP(d42:5)	M+H[1+]	11.79	0.000576467	EC000269
720.532	CerP(d42:6)	M+H[1+]	11.19	0.000376467	EC000273
796.621	CerP(d44:1(OH))	M+Na[1+]	13.25	0.00208153	EC000270
796.622	CerP(d44:1(OH))	M+Na[1+]	13.01	0.00248153	EC000270
772.622	CerP(d44:2(OH))	M+H[1+]	13.21	0.000231533	EC000274
794.605	CerP(d44:2(OH))	M+Na[1+]	12.72	0.00153153	EC000275
794.606	CerP(d44:2(OH))	M+Na[1+]	13.19	0.00253153	EC000274
792.591	CerP(d44:3(OH))	M+Na[1+]	12.43	0.00278153	EC000276
736.598	CerP(d44:3)	M-H2O+H[1+]	8.65	0.00247647	EC000271
820.621	CerP(d46:3(OH))	M+Na[1+]	13.08	0.00218153	EC000278
852.684	CerP(d48:1(OH))	M+Na[1+]	14.39	0.00258153	EC000277
850.668	CerP(d48:2(OH))	M+Na[1+]	13.86	0.00173153	EC000279
279.232	Chaulmoogric acid	M-H[-]	7.89	0.000823533	EC00060
279.232	Chaulmoogric acid	M-H[-]	5.88	0.000523533	EC00061
279.233	Chaulmoogric acid	M-H[-]	6.33	0.000423533	EC00062
361.157	Chaulmoogric acid	M+Br81[-]	6.22	0.0002	EC00062
391.284	Chenodeoxycholic acid	M-H[-]	5.49	0.0012833	EC000131
561.378	Cholesterol glucuronide	M-H[-]	8.66	0.00127762	EC000280
465.303	Cholesterol sulfate	M-H[-]	9.17	0.00180418	EC000281
429.373	Cholesteryl acetate	M+H[1+]	10.6	7.24677e-06	EC0006
671.574	Cholesteryl linoleate	M+Na[1+]	16.28	9.15332e-05	EC000188
303.232	Cis-8,11,14,17-Eicosatetraenoic acid	M-H[-]	7.84	0.000853801	EC000140
303.233	Cis-8,11,14,17-Eicosatetraenoic acid	M-H[-]	6.36	0.000353801	EC000141
281.248	cis-Vaccenic acid	M-H[-]	8.61	0.00110387	EC00017
281.248	cis-Vaccenic acid	M-H[-]	10.4	0.000503865	EC00018
281.248	cis-Vaccenic acid	M-H[-]	6.87	0.000403865	EC00019
297.243	cis-Vaccenic acid	M-H+O[-]	6.71	0.000413865	EC00019
297.243	cis-Vaccenic acid	M-H+O[-]	6.55	1.38652e-05	EC00019
297.244	cis-Vaccenic acid	M-H+O[-]	10.38	8.61348e-05	EC00018
762.506	CL(78:11)	M-2H[2-]	12.17	0.00368782	EC000282
766.537	CL(78:7)	M-2H[2-]	13.02	0.00377647	EC000283
427.214	Clavulone I	M-H2O-H[-]	3	0.00187647	EC000284
427.214	Clavulone III	M-H2O-H[-]	3	0.00187647	EC000284
427.214	Clavulone IV	M-H2O-H[-]	3	0.00187647	EC000284
429.3	Convallagenin A	M-H2O-H[-]	5.82	0.000999533	EC000285
277.217	Coriolic acid	M-H2O-H[-]	7.31	0.000668423	EC00055
391.225	CPA(16:0/0:0)	M-H[-]	7.25	0.000898961	EC000286
233.154	Cuauhtemone	M-H2O-H[-]	5.12	0.000423533	EC000161
233.154	Cuauhtemone	M-H2O-H[-]	6.64	0.000223533	EC000162
131.071	D-Leucic acid	M-H[-]	0.69	3.22168e-05	EC00096
351.217	D17 PGE1	M-H[-]	4.7	0.00102353	EC0001
397.222	D17 PGE1	M+HCOO[-]	5.2	0.000645	EC0001
437.193	D17 PGE1	M+HCOOK[1+]	4.51	0.000276467	EC0001
437.193	D17 PGE1	M+HCOOK[1+]	4.25	7.64668e-05	EC0001
437.194	D17 PGE1	M+HCOOK[1+]	4.8	1.64668e-05	EC0001
219.102	Deacetylgedunin	M-2H[2-]	3.11	0.000673533	EC000287
367.157	Dehydroepiandrosterone sulfate	M-H[-]	2.7	0.00136823	EC000288
263.165	Dehydrojuvabione	M-H[-]	4.32	0.000623533	EC000289
355.264	Dehydrolithocholic acid	M-H2O-H[-]	8.41	0.000718533	EC000125
277.217	Densipolic acid	M-H2O-H[-]	7.31	0.000623533	EC00055
391.284	Deoxycholic acid	M-H[-]	5.49	0.0012833	EC000131
359.134	Deoxyloganic acid tetraacetate	M-H[-]	1.07	0.0010559	EC000290
437.363	DG(10:0_14:0)	M-H2O-H[-]	10.38	0.00109853	EC000291
435.347	DG(10:0_14:1)	M-H2O-H[-]	9.74	0.00134853	EC000292
449.363	DG(10:0_15:1)	M-H2O-H[-]	9.28	0.000598533	EC000293
467.373	DG(10:0_15:1)	M-H[-]	8.69	0.000998533	EC000294
495.404	DG(10:0_17:1)	M-H[-]	9.99	0.000998533	EC000295
493.389	DG(10:0_17:2)	M-H[-]	9.13	0.00104853	EC000296
551.504	DG(10:0_22:0)	M-H2O+H[1+]	16.64	0.000348533	EC00023
619.527	DG(10:0_24:0)	M+Na[1+]	14.28	0.000151467	EC00024
641.535	DG(10:0_24:0)	M+HCOO[-]	14.26	0.00092	EC00024
577.519	DG(10:0_24:1)	M-H2O+H[1+]	16.67	0.000198533	EC00025
577.519	DG(10:0_24:1)	M-H2O+H[1+]	13.55	0.000238533	EC00026
607.566	DG(10:0_26:0)	M-H2O+H[1+]	14.76	4.85332e-05	EC00029
669.566	DG(10:0_26:0)	M+HCOO[-]	14.74	0.00132	EC00029
605.55	DG(10:0_26:1)	M-H2O+H[1+]	13.52	9.85332e-05	EC00030
605.551	DG(10:0_26:1)	M-H2O+H[1+]	14.68	0.000198533	EC00031
603.535	DG(10:0_26:2)	M-H2O+H[1+]	13.59	0.000148533	EC00032
603.535	DG(10:0_26:2)	M-H2O+H[1+]	16.71	0.000198533	EC00033
603.535	DG(10:0_26:2)	M-H2O+H[1+]	13.03	0.000218533	EC00034
675.59	DG(10:0_28:0)	M+Na[1+]	15.21	0.000151467	EC00039
437.363	DG(11:0_13:0)	M-H2O-H[-]	10.38	0.00109853	EC000291
449.363	DG(11:0_14:1)	M-H2O-H[-]	9.28	0.000598533	EC000293
467.373	DG(11:0_14:1)	M-H[-]	8.69	0.000998533	EC000294
495.404	DG(11:0_16:1)	M-H[-]	9.99	0.000998533	EC000295
501.394	DG(11:0_18:3)	M-H2O-H[-]	10	0.00139853	EC000297
517.388	DG(11:0_18:4)	M-H[-]	7.54	0.00164853	EC00092
551.504	DG(11:0_21:0)	M-H2O+H[1+]	16.64	0.000348533	EC00023
577.482	DG(11:0_22:2)	M-H[-]	11.36	0.00124853	EC000298
555.44	DG(11:0_22:4)	M-H2O-H[-]	10.85	0.00164853	EC000299
573.451	DG(11:0_22:4)	M-H[-]	9.9	0.00134853	EC000300
573.451	DG(11:0_22:4)	M-H[-]	8.83	0.00124853	EC000301
619.527	DG(11:0_23:0)	M+Na[1+]	14.28	0.000151467	EC00024
641.535	DG(11:0_23:0)	M+HCOO[-]	14.26	0.00092	EC00024
607.566	DG(11:0_25:0)	M-H2O+H[1+]	14.76	4.85332e-05	EC00029
669.566	DG(11:0_25:0)	M+HCOO[-]	14.74	0.00132	EC00029
675.59	DG(11:0_27:0)	M+Na[1+]	15.21	0.000151467	EC00039
437.363	DG(12:0_12:0)	M-H2O-H[-]	10.38	0.00109853	EC000291
495.404	DG(12:0_15:1)	M-H[-]	9.99	0.000998533	EC000295
551.504	DG(12:0_20:0)	M-H2O+H[1+]	16.64	0.000348533	EC00023
619.527	DG(12:0_22:0)	M+Na[1+]	14.28	0.000151467	EC00024
641.535	DG(12:0_22:0)	M+HCOO[-]	14.26	0.00092	EC00024
577.519	DG(12:0_22:1)	M-H2O+H[1+]	16.67	0.000198533	EC00025
577.519	DG(12:0_22:1)	M-H2O+H[1+]	13.55	0.000238533	EC00026
575.504	DG(12:0_22:2)	M-H2O+H[1+]	16.17	0.000148533	EC00027
575.504	DG(12:0_22:2)	M-H2O+H[1+]	16.44	0.000238533	EC00027
575.504	DG(12:0_22:2)	M-H2O+H[1+]	12.36	0.000245533	EC00028
607.566	DG(12:0_24:0)	M-H2O+H[1+]	14.76	4.85332e-05	EC00029
669.566	DG(12:0_24:0)	M+HCOO[-]	14.74	0.00132	EC00029
605.55	DG(12:0_24:1)	M-H2O+H[1+]	13.52	9.85332e-05	EC00030
605.551	DG(12:0_24:1)	M-H2O+H[1+]	14.68	0.000198533	EC00031
599.504	DG(12:0_24:4)	M-H2O+H[1+]	12.36	0.000248533	EC00038
675.59	DG(12:0_26:0)	M+Na[1+]	15.21	0.000151467	EC00039
495.404	DG(13:0_14:1)	M-H[-]	9.99	0.000998533	EC000295
551.504	DG(13:0_19:0)	M-H2O+H[1+]	16.64	0.000348533	EC00023
577.482	DG(13:0_20:2)	M-H[-]	11.36	0.00124853	EC000298
557.456	DG(13:0_20:3)	M-H2O-H[-]	11.28	0.00109853	EC000302
555.44	DG(13:0_20:4)	M-H2O-H[-]	10.85	0.00164853	EC000299
573.451	DG(13:0_20:4)	M-H[-]	9.9	0.00134853	EC000300
573.451	DG(13:0_20:4)	M-H[-]	8.83	0.00124853	EC000301
619.527	DG(13:0_21:0)	M+Na[1+]	14.28	0.000151467	EC00024
641.535	DG(13:0_21:0)	M+HCOO[-]	14.26	0.00092	EC00024
607.566	DG(13:0_23:0)	M-H2O+H[1+]	14.76	4.85332e-05	EC00029
669.566	DG(13:0_23:0)	M+HCOO[-]	14.74	0.00132	EC00029
675.59	DG(13:0_25:0)	M+Na[1+]	15.21	0.000151467	EC00039
551.504	DG(14:0_18:0)	M-H2O+H[1+]	16.64	0.000323533	EC00023
619.527	DG(14:0_20:0)	M+Na[1+]	14.28	0.000151467	EC00024
641.535	DG(14:0_20:0)	M+HCOO[-]	14.26	0.00092	EC00024
577.519	DG(14:0_20:1)	M-H2O+H[1+]	16.67	0.000198533	EC00025
577.519	DG(14:0_20:1)	M-H2O+H[1+]	13.55	0.000238533	EC00026
575.504	DG(14:0_20:2)	M-H2O+H[1+]	16.17	0.000123533	EC00027
575.504	DG(14:0_20:2)	M-H2O+H[1+]	16.44	0.000213533	EC00027
575.504	DG(14:0_20:2)	M-H2O+H[1+]	12.36	0.000220533	EC00028
607.566	DG(14:0_22:0)	M-H2O+H[1+]	14.76	4.85332e-05	EC00029
669.566	DG(14:0_22:0)	M+HCOO[-]	14.74	0.00132	EC00029
605.55	DG(14:0_22:1)	M-H2O+H[1+]	13.52	9.85332e-05	EC00030
605.551	DG(14:0_22:1)	M-H2O+H[1+]	14.68	0.000198533	EC00031
603.535	DG(14:0_22:2)	M-H2O+H[1+]	13.59	0.000148533	EC00032
603.535	DG(14:0_22:2)	M-H2O+H[1+]	16.71	0.000198533	EC00033
603.535	DG(14:0_22:2)	M-H2O+H[1+]	13.03	0.000218533	EC00034
599.504	DG(14:0_22:4)	M-H2O+H[1+]	12.36	0.000223533	EC00038
675.59	DG(14:0_24:0)	M+Na[1+]	15.21	0.000151467	EC00039
627.535	DG(14:0_24:4)	M-H2O+H[1+]	13.04	0.000148533	EC00041
627.535	DG(14:0_24:4)	M-H2O+H[1+]	13.99	0.000178533	EC00042
577.519	DG(14:1_20:0)	M-H2O+H[1+]	16.67	0.000198533	EC00025
577.519	DG(14:1_20:0)	M-H2O+H[1+]	13.55	0.000238533	EC00026
575.504	DG(14:1_20:1)	M-H2O+H[1+]	16.17	0.000148533	EC00027
575.504	DG(14:1_20:1)	M-H2O+H[1+]	16.44	0.000238533	EC00027
575.504	DG(14:1_20:1)	M-H2O+H[1+]	12.36	0.000245533	EC00028
605.55	DG(14:1_22:0)	M-H2O+H[1+]	13.52	9.85332e-05	EC00030
605.551	DG(14:1_22:0)	M-H2O+H[1+]	14.68	0.000198533	EC00031
603.535	DG(14:1_22:1)	M-H2O+H[1+]	13.59	0.000123533	EC00032
603.535	DG(14:1_22:1)	M-H2O+H[1+]	16.71	0.000173533	EC00033
603.535	DG(14:1_22:1)	M-H2O+H[1+]	13.03	0.000193533	EC00034
601.519	DG(14:1_22:2)	M-H2O+H[1+]	16.46	9.85332e-05	EC00035
619.527	DG(14:1_22:2)	M+H[1+]	14.28	0.00250147	EC00036
641.511	DG(14:1_22:2)	M+Na[1+]	13.51	0.000101467	EC00037
675.59	DG(14:1_26:2)	M+H[1+]	15.21	0.00250147	EC00045
551.504	DG(15:0_17:0)	M-H2O+H[1+]	16.64	0.000348533	EC00023
577.482	DG(15:0_18:2)	M-H[-]	11.36	0.00124853	EC000298
557.456	DG(15:0_18:3)	M-H2O-H[-]	11.28	0.00109853	EC000302
555.44	DG(15:0_18:4)	M-H2O-H[-]	10.85	0.00164853	EC000299
573.451	DG(15:0_18:4)	M-H[-]	9.9	0.00134853	EC000300
573.451	DG(15:0_18:4)	M-H[-]	8.83	0.00124853	EC000301
619.527	DG(15:0_19:0)	M+Na[1+]	14.28	0.000151467	EC00024
641.535	DG(15:0_19:0)	M+HCOO[-]	14.26	0.00092	EC00024
607.566	DG(15:0_21:0)	M-H2O+H[1+]	14.76	2.35332e-05	EC00029
669.566	DG(15:0_21:0)	M+HCOO[-]	14.74	0.001345	EC00029
675.59	DG(15:0_23:0)	M+Na[1+]	15.21	0.000151467	EC00039
577.482	DG(15:1_18:1)	M-H[-]	11.36	0.00124853	EC000298
557.456	DG(15:1_18:2)	M-H2O-H[-]	11.28	0.00109853	EC000302
555.44	DG(15:1_18:3)	M-H2O-H[-]	10.85	0.00164853	EC000299
573.451	DG(15:1_18:3)	M-H[-]	9.9	0.00134853	EC000300
573.451	DG(15:1_18:3)	M-H[-]	8.83	0.00124853	EC000301
577.519	DG(15:1_19:0)	M-H2O+H[1+]	16.67	0.000223533	EC00025
577.519	DG(15:1_19:0)	M-H2O+H[1+]	13.55	0.000263533	EC00026
605.55	DG(15:1_21:0)	M-H2O+H[1+]	13.52	9.85332e-05	EC00030
605.551	DG(15:1_21:0)	M-H2O+H[1+]	14.68	0.000198533	EC00031
551.504	DG(16:0_16:0)	M-H2O+H[1+]	16.64	0.000348533	EC00023
577.482	DG(16:0_17:2)	M-H[-]	11.36	0.00124853	EC000298
619.527	DG(16:0_18:0)	M+Na[1+]	14.28	0.000176467	EC00024
641.535	DG(16:0_18:0)	M+HCOO[-]	14.26	0.000945	EC00024
577.519	DG(16:0_18:1)	M-H2O+H[1+]	16.67	0.000223533	EC00025
577.519	DG(16:0_18:1)	M-H2O+H[1+]	13.55	0.000263533	EC00026
575.504	DG(16:0_18:2)	M-H2O+H[1+]	16.17	0.000123533	EC00027
575.504	DG(16:0_18:2)	M-H2O+H[1+]	16.44	0.000213533	EC00027
575.504	DG(16:0_18:2)	M-H2O+H[1+]	12.36	0.000220533	EC00028
607.566	DG(16:0_20:0)	M-H2O+H[1+]	14.76	4.85332e-05	EC00029
669.566	DG(16:0_20:0)	M+HCOO[-]	14.74	0.00132	EC00029
605.55	DG(16:0_20:1)	M-H2O+H[1+]	13.52	9.85332e-05	EC00030
605.551	DG(16:0_20:1)	M-H2O+H[1+]	14.68	0.000198533	EC00031
603.535	DG(16:0_20:2)	M-H2O+H[1+]	13.59	0.000148533	EC00032
603.535	DG(16:0_20:2)	M-H2O+H[1+]	16.71	0.000198533	EC00033
603.535	DG(16:0_20:2)	M-H2O+H[1+]	13.03	0.000218533	EC00034
601.519	DG(16:0_20:3)	M-H2O+H[1+]	16.46	9.85332e-05	EC00035
619.527	DG(16:0_20:3)	M+H[1+]	14.28	0.00250147	EC00036
641.511	DG(16:0_20:3)	M+Na[1+]	13.51	0.000101467	EC00037
599.504	DG(16:0_20:4)	M-H2O+H[1+]	12.36	0.000223533	EC00038
675.59	DG(16:0_22:0)	M+Na[1+]	15.21	0.000151467	EC00039
627.535	DG(16:0_22:4)	M-H2O+H[1+]	13.04	0.000123533	EC00041
627.535	DG(16:0_22:4)	M-H2O+H[1+]	13.99	0.000153533	EC00042
623.504	DG(16:0_22:6)	M-H2O+H[1+]	12.2	0.000123533	EC00043
641.511	DG(16:0_22:6)	M+H[1+]	13.51	0.00247647	EC00044
577.482	DG(16:1_17:1)	M-H[-]	11.36	0.00124853	EC000298
557.456	DG(16:1_17:2)	M-H2O-H[-]	11.28	0.00112353	EC000302
577.519	DG(16:1_18:0)	M-H2O+H[1+]	16.67	0.000198533	EC00025
577.519	DG(16:1_18:0)	M-H2O+H[1+]	13.55	0.000238533	EC00026
575.504	DG(16:1_18:1)	M-H2O+H[1+]	16.17	0.000123533	EC00027
575.504	DG(16:1_18:1)	M-H2O+H[1+]	16.44	0.000213533	EC00027
575.504	DG(16:1_18:1)	M-H2O+H[1+]	12.36	0.000220533	EC00028
605.55	DG(16:1_20:0)	M-H2O+H[1+]	13.52	9.85332e-05	EC00030
605.551	DG(16:1_20:0)	M-H2O+H[1+]	14.68	0.000198533	EC00031
603.535	DG(16:1_20:1)	M-H2O+H[1+]	13.59	0.000148533	EC00032
603.535	DG(16:1_20:1)	M-H2O+H[1+]	16.71	0.000198533	EC00033
603.535	DG(16:1_20:1)	M-H2O+H[1+]	13.03	0.000218533	EC00034
601.519	DG(16:1_20:2)	M-H2O+H[1+]	16.46	9.85332e-05	EC00035
619.527	DG(16:1_20:2)	M+H[1+]	14.28	0.00250147	EC00036
641.511	DG(16:1_20:2)	M+Na[1+]	13.51	0.000101467	EC00037
599.504	DG(16:1_20:3)	M-H2O+H[1+]	12.36	0.000248533	EC00038
629.55	DG(16:1_22:2)	M-H2O+H[1+]	14.26	0.000101467	EC00040
623.504	DG(16:1_22:5)	M-H2O+H[1+]	12.2	0.000148533	EC00043
641.511	DG(16:1_22:5)	M+H[1+]	13.51	0.00245147	EC00044
619.527	DG(17:0_17:0)	M+Na[1+]	14.28	0.000151467	EC00024
641.535	DG(17:0_17:0)	M+HCOO[-]	14.26	0.00092	EC00024
577.519	DG(17:0_17:1)	M-H2O+H[1+]	16.67	0.000198533	EC00025
577.519	DG(17:0_17:1)	M-H2O+H[1+]	13.55	0.000238533	EC00026
575.504	DG(17:0_17:2)	M-H2O+H[1+]	16.17	0.000148533	EC00027
575.504	DG(17:0_17:2)	M-H2O+H[1+]	16.44	0.000238533	EC00027
575.504	DG(17:0_17:2)	M-H2O+H[1+]	12.36	0.000245533	EC00028
607.566	DG(17:0_19:0)	M-H2O+H[1+]	14.76	4.85332e-05	EC00029
669.566	DG(17:0_19:0)	M+HCOO[-]	14.74	0.00132	EC00029
675.59	DG(17:0_21:0)	M+Na[1+]	15.21	0.000151467	EC00039
575.504	DG(17:1_17:1)	M-H2O+H[1+]	16.17	0.000148533	EC00027
575.504	DG(17:1_17:1)	M-H2O+H[1+]	16.44	0.000238533	EC00027
575.504	DG(17:1_17:1)	M-H2O+H[1+]	12.36	0.000245533	EC00028
605.55	DG(17:1_19:0)	M-H2O+H[1+]	13.52	9.85332e-05	EC00030
605.551	DG(17:1_19:0)	M-H2O+H[1+]	14.68	0.000198533	EC00031
603.535	DG(17:2_19:0)	M-H2O+H[1+]	13.59	0.000148533	EC00032
603.535	DG(17:2_19:0)	M-H2O+H[1+]	16.71	0.000198533	EC00033
603.535	DG(17:2_19:0)	M-H2O+H[1+]	13.03	0.000218533	EC00034
607.566	DG(18:0_18:0)	M-H2O+H[1+]	14.76	4.85332e-05	EC00029
669.566	DG(18:0_18:0)	M+HCOO[-]	14.74	0.00132	EC00029
605.55	DG(18:0_18:1)	M-H2O+H[1+]	13.52	0.000123533	EC00030
605.551	DG(18:0_18:1)	M-H2O+H[1+]	14.68	0.000223533	EC00031
603.535	DG(18:0_18:2)	M-H2O+H[1+]	13.59	0.000148533	EC00032
603.535	DG(18:0_18:2)	M-H2O+H[1+]	16.71	0.000198533	EC00033
603.535	DG(18:0_18:2)	M-H2O+H[1+]	13.03	0.000218533	EC00034
601.519	DG(18:0_18:3)	M-H2O+H[1+]	16.46	9.85332e-05	EC00035
619.527	DG(18:0_18:3)	M+H[1+]	14.28	0.00250147	EC00036
641.511	DG(18:0_18:3)	M+Na[1+]	13.51	0.000101467	EC00037
599.504	DG(18:0_18:4)	M-H2O+H[1+]	12.36	0.000248533	EC00038
675.59	DG(18:0_20:0)	M+Na[1+]	15.21	0.000151467	EC00039
629.55	DG(18:0_20:3)	M-H2O+H[1+]	14.26	0.000101467	EC00040
627.535	DG(18:0_20:4)	M-H2O+H[1+]	13.04	0.000123533	EC00041
627.535	DG(18:0_20:4)	M-H2O+H[1+]	13.99	0.000153533	EC00042
651.535	DG(18:0_22:6)	M-H2O+H[1+]	12.87	0.000323533	EC00046
667.53	DG(18:0_22:6)	M-H[-]	7.63	0.000223533	EC00047
691.529	DG(18:0_22:6)	M+Na[1+]	7.66	0.00142353	EC00047
603.535	DG(18:1_18:1)	M-H2O+H[1+]	13.59	0.000148533	EC00032
603.535	DG(18:1_18:1)	M-H2O+H[1+]	16.71	0.000198533	EC00033
603.535	DG(18:1_18:1)	M-H2O+H[1+]	13.03	0.000218533	EC00034
601.519	DG(18:1_18:2)	M-H2O+H[1+]	16.46	0.000123533	EC00035
619.527	DG(18:1_18:2)	M+H[1+]	14.28	0.00247647	EC00036
641.511	DG(18:1_18:2)	M+Na[1+]	13.51	7.64668e-05	EC00037
599.504	DG(18:1_18:3)	M-H2O+H[1+]	12.36	0.000223533	EC00038
629.55	DG(18:1_20:2)	M-H2O+H[1+]	14.26	0.000101467	EC00040
627.535	DG(18:1_20:3)	M-H2O+H[1+]	13.04	0.000148533	EC00041
627.535	DG(18:1_20:3)	M-H2O+H[1+]	13.99	0.000178533	EC00042
623.504	DG(18:1_20:5)	M-H2O+H[1+]	12.2	0.000148533	EC00043
641.511	DG(18:1_20:5)	M+H[1+]	13.51	0.00245147	EC00044
675.59	DG(18:1_22:2)	M+H[1+]	15.21	0.00247647	EC00045
651.535	DG(18:1_22:5)	M-H2O+H[1+]	12.87	0.000348533	EC00046
667.53	DG(18:1_22:5)	M-H[-]	7.63	0.000198533	EC00047
691.529	DG(18:1_22:5)	M+Na[1+]	7.66	0.00144853	EC00047
603.535	DG(18:1(9E)/0:0/0:0/18:1(9E))	M-H2O+H[1+]	13.59	0.000123533	EC00032
603.535	DG(18:1(9E)/0:0/0:0/18:1(9E))	M-H2O+H[1+]	16.71	0.000173533	EC00033
603.535	DG(18:1(9E)/0:0/0:0/18:1(9E))	M-H2O+H[1+]	13.03	0.000193533	EC00034
599.504	DG(18:2_18:2)	M-H2O+H[1+]	12.36	0.000248533	EC00038
629.55	DG(18:2_20:1)	M-H2O+H[1+]	14.26	0.000101467	EC00040
627.535	DG(18:2_20:2)	M-H2O+H[1+]	13.04	0.000123533	EC00041
627.535	DG(18:2_20:2)	M-H2O+H[1+]	13.99	0.000153533	EC00042
623.504	DG(18:2_20:4)	M-H2O+H[1+]	12.2	0.000123533	EC00043
641.511	DG(18:2_20:4)	M+H[1+]	13.51	0.00247647	EC00044
675.59	DG(18:2_22:1)	M+H[1+]	15.21	0.00250147	EC00045
651.535	DG(18:2_22:4)	M-H2O+H[1+]	12.87	0.000348533	EC00046
667.53	DG(18:2_22:4)	M-H[-]	7.63	0.000198533	EC00047
691.529	DG(18:2_22:4)	M+Na[1+]	7.66	0.00144853	EC00047
629.55	DG(18:3_20:0)	M-H2O+H[1+]	14.26	7.64668e-05	EC00040
627.535	DG(18:3_20:1)	M-H2O+H[1+]	13.04	0.000148533	EC00041
627.535	DG(18:3_20:1)	M-H2O+H[1+]	13.99	0.000178533	EC00042
623.504	DG(18:3_20:3)	M-H2O+H[1+]	12.2	0.000123533	EC00043
641.511	DG(18:3_20:3)	M+H[1+]	13.51	0.00247647	EC00044
675.59	DG(18:3_22:0)	M+H[1+]	15.21	0.00250147	EC00045
627.535	DG(18:4_20:0)	M-H2O+H[1+]	13.04	0.000148533	EC00041
627.535	DG(18:4_20:0)	M-H2O+H[1+]	13.99	0.000178533	EC00042
623.504	DG(18:4_20:2)	M-H2O+H[1+]	12.2	0.000148533	EC00043
641.511	DG(18:4_20:2)	M+H[1+]	13.51	0.00245147	EC00044
651.535	DG(18:4_22:2)	M-H2O+H[1+]	12.87	0.000348533	EC00046
667.53	DG(18:4_22:2)	M-H[-]	7.63	0.000198533	EC00047
691.529	DG(18:4_22:2)	M+Na[1+]	7.66	0.00144853	EC00047
723.593	DG(18:4_26:2)	M-H[-]	8.65	0.000598533	EC000303
747.591	DG(18:4_26:2)	M+Na[1+]	8.56	0.00144853	EC000303
675.59	DG(19:0_19:0)	M+Na[1+]	15.21	0.000151467	EC00039
675.59	DG(20:0_20:3)	M+H[1+]	15.21	0.00250147	EC00045
675.59	DG(20:1_20:2)	M+H[1+]	15.21	0.00250147	EC00045
651.535	DG(20:1_20:5)	M-H2O+H[1+]	12.87	0.000348533	EC00046
667.53	DG(20:1_20:5)	M-H[-]	7.63	0.000198533	EC00047
691.529	DG(20:1_20:5)	M+Na[1+]	7.66	0.00144853	EC00047
651.535	DG(20:2_20:4)	M-H2O+H[1+]	12.87	0.000323533	EC00046
667.53	DG(20:2_20:4)	M-H[-]	7.63	0.000223533	EC00047
691.529	DG(20:2_20:4)	M+Na[1+]	7.66	0.00142353	EC00047
723.593	DG(20:2_24:4)	M-H[-]	8.65	0.000598533	EC000303
747.591	DG(20:2_24:4)	M+Na[1+]	8.56	0.00144853	EC000303
651.535	DG(20:3_20:3)	M-H2O+H[1+]	12.87	0.000348533	EC00046
667.53	DG(20:3_20:3)	M-H[-]	7.63	0.000198533	EC00047
691.529	DG(20:3_20:3)	M+Na[1+]	7.66	0.00144853	EC00047
691.529	DG(20:3_22:6)	M+H[1+]	7.66	0.000901467	EC000304
691.529	DG(20:4_22:5)	M+H[1+]	7.66	0.000901467	EC000304
691.529	DG(20:5_22:4)	M+H[1+]	7.66	0.000901467	EC000304
723.593	DG(20:5_24:1)	M-H[-]	8.65	0.000598533	EC000303
747.591	DG(20:5_24:1)	M+Na[1+]	8.56	0.00144853	EC000303
723.593	DG(22:0_22:6)	M-H[-]	8.65	0.000598533	EC000303
747.591	DG(22:0_22:6)	M+Na[1+]	8.56	0.00144853	EC000303
723.593	DG(22:1_22:5)	M-H[-]	8.65	0.000623533	EC000303
747.591	DG(22:1_22:5)	M+Na[1+]	8.56	0.00142353	EC000303
723.593	DG(22:2_22:4)	M-H[-]	8.65	0.000598533	EC000303
747.591	DG(22:2_22:4)	M+Na[1+]	8.56	0.00144853	EC000303
747.591	DG(22:5_24:4)	M+H[1+]	8.56	0.000901467	EC000305
435.347	DG(24:1)	M-H2O-H[-]	9.74	0.00132353	EC000292
429.3	DG(24:4)	M-H2O-H[-]	5.82	0.00102353	EC000285
449.363	DG(25:1)	M-H2O-H[-]	9.28	0.000598533	EC000293
467.373	DG(25:1)	M-H[-]	8.69	0.000998533	EC000294
495.404	DG(27:1)	M-H[-]	9.99	0.000998533	EC000295
493.389	DG(27:2)	M-H[-]	9.13	0.00104853	EC000296
501.394	DG(29:3)	M-H2O-H[-]	10	0.00139853	EC000297
517.388	DG(29:4)	M-H[-]	7.54	0.00164853	EC00092
557.456	DG(32:3)	M-H2O-H[-]	11.28	0.00109869	EC000302
575.504	DG(33:2)	M-H2O+H[1+]	16.17	0.000148243	EC00027
575.504	DG(33:2)	M-H2O+H[1+]	16.44	0.000238243	EC00027
575.504	DG(33:2)	M-H2O+H[1+]	12.36	0.000245243	EC00028
557.456	DG(33:3)	M-H2O-H[-]	11.28	0.00109869	EC000302
555.44	DG(33:4)	M-H2O-H[-]	10.85	0.00164863	EC000299
573.451	DG(33:4)	M-H[-]	9.9	0.00134863	EC000300
573.451	DG(33:4)	M-H[-]	8.83	0.00124863	EC000301
577.519	DG(34:1)	M-H2O+H[1+]	16.67	0.000198179	EC00025
577.519	DG(34:1)	M-H2O+H[1+]	13.55	0.000238179	EC00026
575.504	DG(34:2)	M-H2O+H[1+]	16.17	0.000148243	EC00027
575.504	DG(34:2)	M-H2O+H[1+]	16.44	0.000238243	EC00027
575.504	DG(34:2)	M-H2O+H[1+]	12.36	0.000245243	EC00028
605.55	DG(36:1)	M-H2O+H[1+]	13.52	9.80502e-05	EC00030
605.551	DG(36:1)	M-H2O+H[1+]	14.68	0.00019805	EC00031
603.535	DG(36:2)	M-H2O+H[1+]	13.59	0.000148119	EC00032
603.535	DG(36:2)	M-H2O+H[1+]	16.71	0.000198119	EC00033
603.535	DG(36:2)	M-H2O+H[1+]	13.03	0.000218119	EC00034
627.535	DG(36:4)	M-H2O+H[1+]	13.04	0.000148119	EC00041
627.535	DG(36:4)	M-H2O+H[1+]	13.99	0.000178119	EC00042
623.504	DG(38:6)	M-H2O+H[1+]	12.2	0.000148243	EC00043
641.511	DG(38:6)	M+H[1+]	13.51	0.00245176	EC00044
651.535	DG(40:6)	M-H2O+H[1+]	12.87	0.000348115	EC00046
667.53	DG(40:6)	M-H[-]	7.63	0.000198951	EC00047
691.529	DG(40:6)	M+Na[1+]	7.66	0.00144812	EC00047
691.529	DG(42:9)	M+H[1+]	7.66	0.000901821	EC000304
723.593	DG(44:6)	M-H[-]	8.65	0.000599209	EC000303
747.591	DG(44:6)	M+Na[1+]	8.56	0.00144786	EC000303
747.591	DG(46:9)	M+H[1+]	8.56	0.000876467	EC000305
675.59	DG(a-25:0/0:0/a-13:0)	M+Na[1+]	15.21	0.000152143	EC00039
437.363	DG(i-16:0/0:0/8:0)	M-H2O-H[-]	10.38	0.00109831	EC000291
619.527	DG(i-24:0/0:0/10:0)	M+Na[1+]	14.28	0.000151885	EC00024
641.535	DG(i-24:0/0:0/10:0)	M+HCOO[-]	14.26	0.000920418	EC00024
551.504	DG(i-24:0/0:0/8:0)	M-H2O+H[1+]	16.64	0.000348243	EC00023
607.566	DG(i-24:0/0:0/i-12:0)	M-H2O+H[1+]	14.76	4.79862e-05	EC00029
669.566	DG(i-24:0/0:0/i-12:0)	M+HCOO[-]	14.74	0.00132055	EC00029
423.384	DG(O-14:0_10:0)	M-H2O-H[-]	10.37	0.000833533	EC000306
[truncated: 13,218 more rows]
[truncated: 2 more columns]

## Sheet: Table 3
Supplementary Table 3. Significant compounds(red) on each metabolic pathway according to the MS-peaks to pathways function on MetaboAnalyst
PC	PC(16:0/16:0); PC(14:0/14:0); PC(14:0/20:4(8Z,11Z,14Z,17Z)); PC(15:0/15:0); PC(16:0/P-18:0); PC(18:0/18:0); PC(18:0/P-18:0); PC(18:1(9Z)/P-18:0); PC(18:2(9Z,12Z)/16:0); PC(18:2(9Z,12Z)/20:4(8Z,11Z,14Z,17Z)); PC(18:2(9Z,12Z)/P-18:0); PC(18:3(9Z,12Z,15Z)/18:3(9Z,12Z,15Z)); PC(20:2(11Z,14Z)/P-18:0); PC(20:3(8Z,11Z,14Z)/20:3(8Z,11Z,14Z)); PC(20:3(8Z,11Z,14Z)/P-18:0); PC(20:4(8Z,11Z,14Z,17Z)/18:0); PC…
PS	PS(18:0/18:0); PS(35:0); PS(35:1); PS(36:0); PS(37:0); PS(37:1); PS(39:0); PS(39:1); PS(37:2); PS(10:0_11:0); PS(10:0_13:0); PS(10:0_15:1); PS(10:0_25:0); PS(10:0_26:0); PS(10:0_27:0); PS(10:0_29:0); PS(11:0_12:0); PS(11:0_14:1); PS(11:0_24:0); PS(11:0_24:1); PS(11:0_25:0); PS(11:0_26:0); PS(11:0_26:1); PS(11:0_26:2); PS(11:0_28:0); PS(12:0_23:0); PS(12:0_24:0); PS(12:0_25:0); PS(12:0_27:0); PS(1…
O-PE	PE(O-14:0/13:0); PE(O-14:0/2:0); PE(O-14:0/20:2); PE(O-14:0/20:3); PE(O-14:0/21:0); PE(O-14:0/22:2); PE(O-14:0/22:5); PE(O-14:0/4:0); PE(O-14:0/4:1); PE(O-16:0); PE(O-16:0/11:0); PE(O-16:0/18:2); PE(O-16:0/18:3); PE(O-16:0/19:0); PE(O-16:0/2:0); PE(O-16:0/20:2); PE(O-16:0/20:3); PE(O-16:0/20:5); PE(O-16:0_22:5); PE(O-16:0/22:5); PE(O-16:0/22:6); PE(O-16:0/4:0); PE(O-17:0/18:1); PE(O-17:0/20:2); P…
O-PC	PC(P-16:0/16:0); PC(O-34:2); PC(O-14:0/10:0); PC(O-14:0/17:2); PC(O-14:0/18:0); PC(O-14:0/18:1); PC(O-14:0/18:4); PC(O-14:0/20:1); PC(O-14:0/20:2); PC(O-14:0/20:3); PC(O-14:0/20:4); PC(O-14:0/20:5); PC(O-14:0/22:1); PC(O-14:0/22:2); PC(O-14:0/22:4); PC(O-14:0/22:5); PC(O-14:0/24:4); PC(O-14:0/26:1); PC(O-14:0/26:2); PC(O-14:0/4:0); PC(O-14:0/4:1); PC(O-16:0/16:0); PC(O-16:0/16:1); PC(O-16:0/17:2)…
PE	PE(16:0/22:6(4Z,7Z,10Z,13Z,16Z,19Z)); PE(18:1(9Z)/P-18:0); PE(18:2(9Z,12Z)/P-18:0); PE(20:3(8Z,11Z,14Z)/20:3(8Z,11Z,14Z)); PE(20:4(8Z,11Z,14Z,17Z)/P-18:0); PE(P-18:0/18:2(9Z,12Z)); PE(P-18:0/20:4(8Z,11Z,14Z,17Z)); PE(P-18:1(9Z)/16:0); PE(P-18:1(9Z)/16:1(9Z)); PE(P-18:1(9Z)/18:0); PE(P-18:1(9Z)/18:1(9Z)); PE(P-18:1(9Z)/18:3(9Z,12Z,15Z)); PE(P-18:1(9Z)/20:3(8Z,11Z,14Z)); PE(P-18:1(9Z)/20:4(8Z,11Z,1…
SM	SM(d18:0/22:0); SM(d18:0/22:1(13Z)); SM(d18:0/24:1(15Z)); SM(d18:1/12:0); SM(d18:1/14:0); SM(d18:1/18:1(9Z)); SM(d18:1/20:0); SM(d18:1/22:0); SM(d18:1/23:0); SM(d18:1/24:1(15Z)); SM(d18:1/16:0); stearoyl sphingomyelin; SM(d18:0/16:0); SM(d14:0/13:0(OH)); SM(d14:0/15:0(OH)); SM(d14:0/15:1); SM(d14:0/16:0(OH)); SM(d14:0/16:1); SM(d14:0/17:0); SM(d14:0/17:0(OH)); SM(d14:0/17:1); SM(d14:0/17:2); SM(d…
PE-Cer	PE-Cer(d14:0/16:0(OH)); PE-Cer(d14:0/16:1); PE-Cer(d14:0/18:0(OH)); PE-Cer(d14:0/18:1); PE-Cer(d14:0/19:0(OH)); PE-Cer(d14:0/20:0); PE-Cer(d14:0/20:0(OH)); PE-Cer(d14:0/20:1); PE-Cer(d14:0/20:1(OH)); PE-Cer(d14:0/20:2); PE-Cer(d14:0/21:0); PE-Cer(d14:0/21:0(OH)); PE-Cer(d14:0/22:0); PE-Cer(d14:0/22:0(OH)); PE-Cer(d14:0/22:1); PE-Cer(d14:0/22:1(OH)); PE-Cer(d14:0/22:2); PE-Cer(d14:0/23:0); PE-Cer(…
Cer-1-P	CerP(d14:0/10:0); CerP(d14:0/10:0(OH)); CerP(d14:0/11:0); CerP(d14:0/11:0(OH)); CerP(d14:0/12:0); CerP(d14:0/12:0(OH)); CerP(d14:0/13:0); CerP(d14:0/13:0(OH)); CerP(d14:0/15:0); CerP(d14:0/17:0); CerP(d14:0/18:0); CerP(d14:0/18:0(OH)); CerP(d14:0/26:0(OH)); CerP(d14:0/26:2); CerP(d14:1/10:0); CerP(d14:1/10:0(OH)); CerP(d14:1/11:0); CerP(d14:1/12:0); CerP(d14:1/12:0(OH)); CerP(d14:1/14:0(OH)); Cer…
O-PS	PS(O-14:0/18:0); PS(O-14:0/19:0); PS(O-14:0/20:0); PS(O-14:0/20:1); PS(O-14:0/21:0); PS(O-14:0/22:0); PS(O-14:0/22:1); PS(O-14:0/22:2); PS(O-14:0/23:0); PS(O-14:0/24:0); PS(O-14:0/24:1); PS(O-14:0/24:4); PS(O-14:0/26:1); PS(O-14:0/26:2); PS(O-16:0/16:0); PS(O-16:0/17:0); PS(O-16:0/17:1); PS(O-16:0/18:0); PS(O-16:0/18:1); PS(O-16:0/19:0); PS(O-16:0/20:0); PS(O-16:0_20:1); PS(O-16:0/20:1); PS(O-16:…
LPE	LysoPE(18:0/0:0); LysoPE(14:0/0:0); LysoPE(14:1(9Z)/0:0); LysoPE(15:0/0:0); LysoPE(16:0/0:0); LysoPE(16:1(9Z)/0:0); LysoPE(18:1(9Z)/0:0); LysoPE(18:2(9Z,12Z)/0:0); LysoPE(18:3(9Z,12Z,15Z)/0:0); LysoPE(18:4(6Z,9Z,12Z,15Z)/0:0); LysoPE(20:0/0:0); LysoPE(20:1(11Z)/0:0); LysoPE(20:2(11Z,14Z)/0:0); LysoPE(20:3(8Z,11Z,14Z)/0:0); LysoPE(20:4(8Z,11Z,14Z,17Z)/0:0); LysoPE(20:5(5Z,8Z,11Z,14Z,17Z)/0:0); Lys…
Dicarboxylic acids	3-Hydroxyadipic acid; 3-Hexenedioic acid; 3-Hydroxydodecanedioic acid; Adipic acid; 3-Methylglutaconic acid; Monoethyl malonic acid; Dodecanedioic acid; Galactaric acid; Glutaric acid; Hexadecanedioic acid; Octadecanedioic acid; Undecanedioic acid; Traumatic acid; Iminoaspartic acid; Maleylacetoacetic acid; 1,11-Undecanedicarboxylic acid; Oxalic acid; Chorismate; Isopropylmaleate; 3,3'-Thiobispro…

## Sheet: Table 4
Supplementary Table 4. Parameters utilized for preprocessing data in MS-Dial for the positive mode
#Project
MS1 Data type	Profile
MS2 Data type	Profile
Ion mode	Positive
Target	Lipidomics
Mode	ddMSMS
#Data collection parameters
Retention time begin	0
Retention time end	100
Mass range begin	0
Mass range end	2000
MS2 mass range begin	0
MS2 mass range end	2000
#Centroid parameters
MS1 tolerance	0.01
MS2 tolerance	0.05
#Isotope recognition
Maximum charged number	2
#Data processing
Number of threads	8
#Peak detection parameters
Smoothing method	LinearWeightedMovingAverage
Smoothing level	3
Minimum peak width	5
Minimum peak height	15000
#Peak spotting parameters
Mass slice width	0.1
Exclusion mass list (mass & tolerance)
#Deconvolution parameters
Sigma window value	0.5
MS2Dec amplitude cut off	30
Exclude after precursor	True
Keep isotope until	0.5
Keep original precursor isotopes	False
#MSP file and MS/MS identification setting
MSP file	E:\Oscar\MSDIAL ver 4.38\Msp20200923114732_converted.lbm2
Retention time tolerance	100
Accurate mass tolerance (MS1)	0.01
Accurate mass tolerance (MS2)	0.05
Identification score cut off	80
Using retention time for scoring	False
Using retention time for filtering	False
#Selected lipid types
CAR	[M+H]+
LPC	[M+H]+
LPC	[M+Na]+
LPE	[M+H]+
PC	[M+H]+
PC	[M+Na]+
PE	[M+H]+
PE	[M+Na]+
PI	[M+NH4]+
PI	[M+Na]+
PS	[M+H]+
PS	[M+Na]+
PG	[M+NH4]+
BMP	[M+NH4]+
EtherLPC	[M+H]+
EtherLPE	[M+H]+
EtherPC	[M+H]+
EtherPE	[M+H]+
Sph	[M+H]+
DHSph	[M+H]+
PhytoSph	[M+H]+
SM	[M+H]+
SM	[M+Na]+
NAE	[M+H]+
MG	[M+NH4]+
DG	[M+NH4]+
DG	[M+Na]+
EtherDG	[M+NH4]+
TG	[M+NH4]+
TG	[M+Na]+
CE	[M+NH4]+
BRSE	[M+NH4]+
CASE	[M+NH4]+
SISE	[M+NH4]+
STSE	[M+NH4]+
AHexCS	[M+NH4]+
AHexBRS	[M+NH4]+
AHexCAS	[M+NH4]+
AHexSIS	[M+NH4]+
AHexSTS	[M+NH4]+
SHex	[M+NH4]+
SSulfate	[M+NH4]+
BASulfate	[M+NH4]+
Cholesterol	[M+NH4]+
Cholesterol	[M+Na]+
Cholesterol	[M-H2O+H]+
Vitamin_D	[M+H]+
Vitamin_D	[M+Na]+
VAE	[M+H]+
VAE	[M+Na]+
DCAE	[M+NH4]+
GDCAE	[M+NH4]+
GLCAE	[M+NH4]+
TDCAE	[M+NH4]+
TLCAE	[M+NH4]+
NAGly	[M+H]+
NAGly	[M+NH4]+
NAGlySer	[M+H]+
NAGlySer	[M+NH4]+
NAOrn	[M+H]+
SL	[M+H]+
SL	[M+NH4]+
Cer_NS	[M+H]+
Cer_NS	[M+H-H2O]+
Cer_NS	[M+Na]+
Cer_NDS	[M+H]+
Cer_NDS	[M+H-H2O]+
Cer_NDS	[M+Na]+
Cer_AP	[M+H]+
Cer_AP	[M+H-H2O]+
Cer_HS	[M+H]+
Cer_HS	[M+H-H2O]+
Cer_HDS	[M+H]+
Cer_HDS	[M+H-H2O]+
HexCer_NS	[M+H]+
HexCer_NS	[M+H-H2O]+
HexCer_NDS	[M+H]+
HexCer_NDS	[M+H-H2O]+
HexCer_AP	[M+H]+
HexCer_AP	[M+H-H2O]+
HexCer_HS	[M+H]+
HexCer_HS	[M+H-H2O]+
HexCer_HDS	[M+H]+
HexCer_HDS	[M+H-H2O]+
Hex2Cer	[M+H]+
Hex3Cer	[M+H]+
MMPE	[M+H]+
DMPE	[M+H]+
EGSE	[M+H]+
EGSE	[M+NH4]+
EGSE	[M+Na]+
DEGSE	[M+H]+
DEGSE	[M+NH4]+
DEGSE	[M+Na]+
DSMSE	[M+NH4]+
OxTG	[M+NH4]+
FAHFATG	[M+NH4]+
MIPC	[M+H]+
LCAE	[M+NH4]+
KLCAE	[M+NH4]+
KDCAE	[M+NH4]+
#Text file and post identification (retention time and accurate mass based) setting
Text file
Retention time tolerance	0.1
Accurate mass tolerance	0.01
Identification score cut off	85
#Advanced setting for identification
Relative abundance cut off	0
Top candidate report	False
#Adduct ion setting
[M+H]+
[M+NH4]+
[M+Na]+
[M+K]+
#Alignment parameters setting
Reference file	E:\Oscar\BIORICA\24_HuPlasma_Lipid_C8_LCMS_Pos_Ugranada_Data\ABF\Lipid_Pos_146_Basal_A2083.abf
Retention time tolerance	0.05
MS1 tolerance	0.015
Retention time factor	0.5
MS1 factor	0.5
Peak count filter	0
N% detected in at least one group	0
Remove feature based on peak height fold-change	False
Sample max / blank average	5
Sample average / blank average	5
Keep identified and annotated metabolites	True
Keep removable features and assign the tag for checking	True
Gap filling by compulsion	True
#Tracking of isotope labels
Tracking of isotopic labels	FALSE
#Ion mobility
Ion mobility data	FALSE

## Sheet: Table 5
Supplementary Table 5. Parameters utilized for preprocessing data in MS-Dial for the negative mode
#Project
MS1 Data type	Profile
MS2 Data type	Profile
Ion mode	Negative
Target	Lipidomics
Mode	ddMSMS
#Data collection parameters
Retention time begin	0
Retention time end	100
Mass range begin	0
Mass range end	2000
MS2 mass range begin	0
MS2 mass range end	2000
#Centroid parameters
MS1 tolerance	0.01
MS2 tolerance	0.025
#Isotope recognition
Maximum charged number	2
#Data processing
Number of threads	8
#Peak detection parameters
Smoothing method	LinearWeightedMovingAverage
Smoothing level	3
Minimum peak width	5
Minimum peak height	15000
#Peak spotting parameters
Mass slice width	0.1
Exclusion mass list (mass & tolerance)
#Deconvolution parameters
Sigma window value	0.5
MS2Dec amplitude cut off	30
Exclude after precursor	True
Keep isotope until	0.5
Keep original precursor isotopes	False
#MSP file and MS/MS identification setting
MSP file	E:\Oscar\MSDIAL ver 4.38\Msp20200923114732_converted.lbm2
Retention time tolerance	100
Accurate mass tolerance (MS1)	0.01
Accurate mass tolerance (MS2)	0.05
Identification score cut off	80
Using retention time for scoring	False
Using retention time for filtering	False
#Selected lipid types
AHexCS	[M-H]-
AHexCS	[M+CH3COO]-
AHexBRS	[M-H]-
AHexBRS	[M+CH3COO]-
AHexCAS	[M-H]-
AHexCAS	[M+CH3COO]-
AHexSIS	[M-H]-
AHexSIS	[M+CH3COO]-
AHexSTS	[M-H]-
AHexSTS	[M+CH3COO]-
SHex	[M+CH3COO]-
SSulfate	[M-H]-
BASulfate	[M-H]-
Vitamin_E	[M-H]-
Vitamin_E	[M+CH3COO]-
BileAcid	[M-H]-
BileAcid	[M+CH3COO]-
DCAE	[M-H]-
GDCAE	[M-H]-
GLCAE	[M-H]-
TDCAE	[M-H]-
TLCAE	[M-H]-
FA	[M-H]-
FAHFA	[M-H]-
NAGly	[M-H]-
NAGlySer	[M-H]-
SL	[M-H]-
LPC	[M+CH3COO]-
LPE	[M-H]-
LPS	[M-H]-
LPG	[M-H]-
LPI	[M-H]-
PA	[M-H]-
PE	[M-H]-
PG	[M-H]-
PI	[M-H]-
PS	[M-H]-
OxPC	[M+CH3COO]-
OxPE	[M-H]-
OxPG	[M-H]-
OxPS	[M-H]-
OxPI	[M-H]-
EtherOxPC	[M+CH3COO]-
EtherOxPE	[M-H]-
PMeOH	[M-H]-
PEtOH	[M-H]-
CL	[M-H]-
CL	[M-2H]2-
EtherPC	[M+CH3COO]-
EtherPE	[M-H]-
EtherPS	[M-H]-
EtherPI	[M-H]-
EtherPG	[M-H]-
EtherLPC	[M+CH3COO]-
EtherLPE	[M-H]-
EtherLPG	[M-H]-
EtherSMGDG	[M-H]-
SM	[M+CH3COO]-
Cer_NS	[M-H]-
Cer_NS	[M+CH3COO]-
Cer_NDS	[M-H]-
Cer_NDS	[M+CH3COO]-
Cer_AP	[M-H]-
Cer_AP	[M+CH3COO]-
Cer_EBDS	[M+CH3COO]-
HexCer_NS	[M-H]-
HexCer_NS	[M+CH3COO]-
HexCer_NDS	[M-H]-
HexCer_NDS	[M+CH3COO]-
HexCer_AP	[M-H]-
HexCer_AP	[M+CH3COO]-
HexCer_HS	[M-H]-
HexCer_HS	[M+CH3COO]-
HexCer_HDS	[M-H]-
HexCer_HDS	[M+CH3COO]-
Hex2Cer	[M+CH3COO]-
Hex3Cer	[M+CH3COO]-
OxFA	[M-H]-
MMPE	[M-H]-
DMPE	[M-H]-
MIPC	[M-H]-
LCAE	[M-H]-
KLCAE	[M-H]-
KDCAE	[M-H]-
#Text file and post identification (retention time and accurate mass based) setting
Text file
Retention time tolerance	0.1
Accurate mass tolerance	0.01
Identification score cut off	85
#Advanced setting for identification
Relative abundance cut off	0
Top candidate report	False
#Adduct ion setting
[M-H]-
[M-H2O-H]-
#Alignment parameters setting
Reference file	E:\Oscar\BIORICA\24_HuPlasma_Lipid_C8_LCMS_Neg_Ugranada_Data\ABF\Lipid_Neg_146_Basal_A2083.abf
Retention time tolerance	0.05
MS1 tolerance	0.015
Retention time factor	0.5
MS1 factor	0.5
Peak count filter	0
N% detected in at least one group	0
Remove feature based on peak height fold-change	False
Sample max / blank average	5
Sample average / blank average	5
Keep identified and annotated metabolites	True
Keep removable features and assign the tag for checking	True
Gap filling by compulsion	True
#Tracking of isotope labels
Tracking of isotopic labels	FALSE
#Ion mobility
Ion mobility data	FALSE
